# Supplementary material for: Moringa oleifera Lam. Peptide Remodels Intestinal Mucosal Barrier by Inhibiting JAK-STAT Activation and Modulating Gut Microbiota in Colitis
Source: Front Immunol. 2022 Jul 15;13:924178. doi: 10.3389/fimmu.2022.924178 (PMC9336532; doi:10.3389/fimmu.2022.924178)
Supplement: Supplementary file 6 [file Table_1.xlsx]

## Sheet: Sheet2
Supplementary Table 1 Information on identified differential metabolites
Metabolite	M/Z	Formula	Retention time	RSD	Control1	Control2	Control3	Control4	Control5	DSS1	DSS2	DSS3	DSS4	DSS5	DSS_MOP1	DSS_MOP2	DSS_MOP3	DSS_MOP4	DSS_MOP5	QC01	QC02	QC03
1-heptadecanoyl-sn-glycero-3-phosphocholine	510.355	C25H52NO7P	8.596	0.0201682	7.0878	7.0769	7.1095	7.0305	7.0971	6.8815	6.6584	6.7856	6.9407	6.5656	6.9094	6.9828	6.9294	6.8862	6.9569	6.9339	6.9509	6.9461
Taurocholic acid	480.278	C26H45NO7S	5.6359	0.00658815	4.8562	5.4236	5.4357	5.0084	5.1514	4.8337	4.413	4.323	4.451	3.2392	5.7407	5.805	6.26	5.4987	5.1505	5.8421	5.8443	5.8478
PE(16:0/0:0)	454.293	C21H44NO7P	8.3371	0.0237572	5.9078	5.9253	5.8838	5.7939	5.8853	5.9521	6.0106	5.909	6.0618	5.8011	6.2867	6.4136	6.0473	6.1131	6.2167	6.0011	6.0171	6.0205
11(R)-HEPE	301.216	C20H30O3	7.4162	0.0167463	4.9733	4.8913	5.1543	5.2008	4.9836	5.4293	6.0898	6.0715	5.8397	5.8428	5.0121	4.8061	5.074	5.3567	5.0442	5.4577	5.4719	5.4675
PE(18:0/0:0)	482.324	C23H48NO7P	9.0045	0.0215985	6.1056	6.1668	6.2094	5.9933	6.1958	6.3132	6.1244	6.1201	6.1723	6.094	6.39	6.566	6.2321	6.386	6.368	6.2346	6.2294	6.2475
PC(14:0/0:0)	468.308	C22H46NO7P	7.4383	0.0099013	6.3546	6.3037	6.3146	6.2206	6.1485	5.7728	5.8186	5.7018	5.8447	5.8393	5.8607	5.8957	6.0554	6.1834	6.0098	6.0282	6.0332	6.0367
LysoPC(20:5(5Z,8Z,11Z,14Z,17Z))	542.324	C28H48NO7P	7.3729	0.00506223	6.2343	6.0157	6.227	6.1235	6.1964	6.9037	7.05	6.7761	6.7691	7.0136	6.4223	6.3984	6.5097	6.5541	6.3721	6.6154	6.6159	6.6194
Betaine	118.086	C5H11NO2	0.6341	0.0177981	6.2141	6.1283	6.0445	5.9018	6.1259	6.176	6.0402	5.9987	6.1141	6.2591	6.4871	6.504	6.4331	6.4603	6.5363	6.2132	6.2245	6.228
1-(1,2,3,4,5-Pentahydroxypent-1-yl)-1,2,3,4-tetrahydro-beta-carboline-3-carboxylate	349.139	C17H22N2O7	1.6688	0.0070973	5.1539	5.0207	4.6459	4.6562	4.8989	4.4623	3.9675	4.4855	4.7686	4.5228	4.643	4.2744	4.4934	4.3035	4.7145	4.6746	4.6772	4.6807
Enantio-PAF C-16	524.371	C26H54NO7P	8.9197	0.00349233	8.0233	8.0396	8.0147	7.9843	8.0406	7.9519	7.8343	7.8866	7.9365	7.7954	7.9344	7.9676	7.9039	7.9089	7.9125	7.9228	7.9244	7.9258
LysoPE(22:0/0:0)	560.369	C27H56NO7P	9.2011	0.0116581	7.0823	7.1042	7.1518	7.1102	7.0215	6.8165	6.5958	6.8363	6.8993	6.4827	6.6192	6.7733	6.8278	6.6597	6.8011	6.8685	6.878	6.8763
1-arachidonoyl-2-hydroxy-sn-glycero-3-phosphate	481.233	C23H39O7P	9.1786	0.0151167	5.8185	5.773	5.8757	5.7737	6.0574	6.4809	6.1128	5.7821	5.6128	6.2822	6.2382	6.2121	6.2967	6.246	6.0981	6.1467	6.1517	6.1597
Butenoyl PAF	572.369	C28H56NO7P	8.9611	0.0132868	6.9007	6.808	6.8869	6.7494	6.7333	6.5662	6.4424	6.5366	6.5546	6.3143	6.2773	6.4275	6.6315	6.3544	6.5364	6.6602	6.6698	6.6707
PE(17:0/0:0)	468.309	C22H46NO7P	8.7049	0.00387803	4.4099	4.4847	4.4774	4.1049	4.5134	4.8349	4.5627	4.339	4.6969	4.4089	4.7365	4.944	4.5407	4.6932	4.7711	4.591	4.5893	4.5926
Acetylcarnitine	204.123	C9H17NO4	0.7365	0.0152973	6.2703	6.3108	6.2477	6.2086	6.2194	6.0526	5.9576	6.2317	6.0919	5.8502	6.2463	6.4636	6.2584	6.1292	6.3616	6.2292	6.2386	6.242
Niazirinin	339.155	C16H19NO6	1.3281	0.0160498	5.2764	4.9191	4.5347	5.0481	5.1138	3.148	3.4307	4.1152	4.2617	3.4492	5.0959	4.2578	4.8708	4.2742	4.9526	4.6601	4.6696	4.6561
N-Fructosyl isoleucine	258.133	C12H23NO7	1.3719	0.0250294	4.7171	4.5306	4.0775	4.4906	4.5946	4.3176	2.7395	3.2025	3.6021	3.2108	4.5813	4.4553	4.4975	4.2147	4.6577	4.3592	4.369	4.3809
PC(20:4(5Z,8Z,11Z,14Z)/22:6(4Z,7Z,10Z,13Z,16Z,19Z))	876.551	C50H80NO8P	10.1623	0.00654089	5.8669	5.9994	6.1246	5.9629	5.8539	6.0734	5.9169	6.1533	5.9921	6.0193	5.6327	5.8159	5.8553	5.657	5.7249	5.8664	5.861	5.865
PC(18:2(9Z,12Z)/22:6(4Z,7Z,10Z,13Z,16Z,19Z))	852.551	C48H80NO8P	10.2705	0.00822481	6.5386	6.6332	6.6711	6.6071	6.5626	6.5727	6.4681	6.53	6.5401	6.4089	6.3466	6.4564	6.4394	6.3328	6.4826	6.4899	6.4828	6.4868
PC(16:0/18:3(6Z,9Z,12Z))	756.554	C42H78NO8P	10.4917	0.00538917	6.8089	6.7711	6.7356	6.7942	6.7283	6.3896	6.4517	6.5018	6.4709	6.5532	6.4415	6.2889	6.7216	6.6868	6.609	6.649	6.6446	6.6481
PE(14:1(9Z)/20:1(11Z))	738.505	C39H74NO8P	10.8177	0.128666	3.2672	3.9233	3.4307	3.3911	3.2981	4.7628	4.5216	4.0125	4.1938	4.5161	4.1615	4.6965	3.5097	3.9213	4.1192	4.4371	4.3695	4.3277
1-AG	417.238	C23H38O4	8.6619	0.0171932	4.2198	4.2523	4.434	4.4265	4.2096	4.626	4.8191	4.576	4.4084	4.7415	4.1751	4.134	4.2025	4.1466	4.2165	4.3384	4.3382	4.3512
(Z,Z)-2-Methyl-5-(8,11,14-pentadecatrienyl)-1,3-benzenediol	361.273	C22H32O2	8.5527	0.0298106	4.389	4.2798	4.5083	4.136	4.6589	4.7491	5.1907	5.376	5.3332	5.0611	4.368	4.6187	4.5157	4.6215	4.5467	4.7884	4.7979	4.8139
LysoPC(22:5(7Z,10Z,13Z,16Z,19Z))	592.337	C30H52NO7P	8.1454	0.0105061	5.0949	4.9384	5.2033	4.8119	4.8631	5.7085	5.5742	5.532	5.4886	5.6795	4.8421	5.0994	5.3639	5.1825	5.0063	5.3656	5.3711	5.3747
1-(11Z,14Z-eicosadienoyl)-glycero-3-phosphate	504.308	C23H43O7P	8.1879	0.0145918	4.6953	4.5813	4.7101	4.3128	4.8096	4.7648	5.0649	4.9913	4.9731	4.9266	4.8412	4.9104	5.1466	4.9465	5.0098	4.8317	4.8193	4.8231
PC(16:0/0:0)[U]	496.34	C24H50NO7P	8.2301	0.00536164	8.2947	8.3143	8.3088	8.2701	8.2728	8.0535	8.0126	8.0478	8.1027	7.9701	8.2754	8.2145	8.2003	8.2158	8.252	8.1641	8.1652	8.1686
LysoPC(20:3(8Z,11Z,14Z))	546.355	C28H52NO7P	8.1228	0.00873558	6.7735	6.6139	6.7993	6.5373	6.9675	6.974	7.03	7.1404	7.0576	7.1324	6.8804	6.8993	7.3527	7.0808	7.2136	7.0033	7.0074	7.0109
PC(17:1(9Z)/0:0)	508.34	C25H50NO7P	8.0173	0.0112468	6.1602	6.0905	6.1833	5.915	6.1208	5.9015	5.9111	5.7852	5.8649	6.0002	5.7797	5.7441	6.1153	5.9713	6.0108	5.9599	5.9665	5.9695
LysoPA(0:0/18:2(9Z,12Z))	457.232	C21H39O7P	7.974	0.00444812	5.1621	5.2195	5.1895	4.9925	5.2142	5.3418	5.514	5.2966	5.3921	5.4236	5.3441	5.3141	5.3227	5.4161	5.3159	5.2887	5.2855	5.289
Eicosapentaenoic Acid	303.232	C20H30O2	7.8243	0.0252148	5.4634	5.4594	5.8249	5.6864	5.3621	5.3222	5.6056	5.9122	5.7402	5.5846	5.0832	5.2476	5.3273	5.4757	5.3359	5.4862	5.508	5.4991
(+)-Gallocatechin	289.07	C15H14O7	2.1931	0.0691476	3.99	4.6924	4.3285	4.0296	5.13	3.631	4.973	3.8329	3.5927	4.322	4.0743	3.6534	3.0932	3.2279	3.1005	5.7613	5.7699	5.7131
Thymine	127.05	C5H6N2O2	1.415	0.0285253	4.4205	4.6171	4.5411	4.4869	4.6639	4.8248	4.9716	5.0061	5.0001	5.0183	4.5916	4.6911	4.4388	4.8115	4.6056	4.6959	4.7207	4.709
N-Acetylserotonin	201.102	C12H14N2O2	1.3281	0.0116755	4.4769	4.1624	3.8934	4.2693	4.333	2.2159	3.1077	3.7528	3.7638	2.9404	4.2907	3.4677	4.1073	3.6578	4.2115	4.023	4.0324	4.0245
L-Lysine	147.113	C6H14N2O2	0.4941	0.0112971	3.9376	3.9793	3.8798	3.9475	4.0548	3.8212	3.7155	3.809	3.8671	3.5793	4.0883	4.0505	3.875	3.9231	3.958	3.841	3.8508	3.8462
(Z)-2-Decene-4,6,8-triyn-1-ol	162.091	C10H8O	1.3281	0.0253035	4.3986	4.6395	4.5138	4.5237	4.5377	3.8836	3.3428	3.2318	3.5102	3.3034	4.5799	4.3841	4.9164	3.275	4.2395	4.3591	4.381	4.372
Indoleacrylic acid	188.071	C11H9NO2	3.1066	0.0149744	4.5907	4.5887	4.4001	4.469	4.407	4.2973	3.9371	4.0793	4.0687	4.2425	4.1142	4.3277	4.2676	4.3595	4.4414	4.3102	4.317	4.3232
MG(19:0/0:0/0:0)	395.305	C22H44O4	6.1734	0.0369039	4.1846	4.3449	4.4418	4.5092	4.46	4.5509	4.6128	4.67	4.5931	4.5398	4.5326	4.1813	4.3008	4.4298	4.4697	4.4127	4.4222	4.4438
8-{(1s,5r)-4-Oxo-5-[(2z)-2-penten-1-yl]-2-cyclopenten-1-yl}octanoic acid	275.2	C18H28O3	6.9448	0.110624	2.3245	2.3342	2.346	2.6856	2.3322	2.3151	4.0551	4.4699	4.0253	3.683	2.3212	2.3788	2.3163	2.3393	2.4366	3.3372	3.4234	3.4235
LysoPC(20:0/0:0)	574.384	C28H58NO7P	9.5066	0.0146552	6.5477	6.6846	6.7068	6.5452	6.3557	6.0191	5.7561	5.8769	5.901	5.7599	5.9165	5.855	6.1166	5.948	6.083	6.2469	6.2545	6.2595
Crocin 4	487.231	C27H36O9	9.5723	0.0325035	4.509	4.4334	4.4966	4.5021	4.7415	4.7109	4.6145	4.5343	4.5382	4.6331	4.9207	4.8237	4.9515	4.7692	4.8199	4.6085	4.6367	4.6245
1,2-Di-(9Z,12Z,15Z-octadecatrienoyl)-3-(Galactosyl-alpha-1-6-Galactosyl-beta-1)-glycerol	959.57	C51H84O15	9.878	0.0264265	4.709	4.7478	4.6539	4.5754	5.0215	4.474	4.8464	4.5826	4.5009	4.5974	4.4998	4.3123	4.3309	4.3091	4.3372	6.068	6.0518	6.0741
PC(18:3(6Z,9Z,12Z)/18:3(9Z,12Z,15Z))	800.52	C44H76NO8P	9.9873	0.0281257	4.6254	4.6863	4.6061	4.5876	4.8587	4.397	4.8684	4.4412	4.4101	4.7173	4.3601	4.3062	4.1515	4.1138	4.2389	5.8974	5.8787	5.9018
PC(22:6(4Z,7Z,10Z,13Z,16Z,19Z)/22:6(4Z,7Z,10Z,13Z,16Z,19Z))	900.551	C52H80NO8P	10.0307	0.0191387	4.931	4.9749	5.1461	5.037	5.1673	5.7738	5.983	5.7154	5.3332	5.9746	5.2277	5.3715	4.9961	5.0641	5.0956	5.3408	5.3386	5.3539
DG(18:3(6Z,9Z,12Z)/18:3(9Z,12Z,15Z)/0:0)	613.483	C39H64O5	10.0528	0.0312328	4.2338	4.4085	4.2008	4.2062	4.4961	4.0169	4.1888	4.1376	4.0416	4.0568	4.0988	4.1415	3.89	3.8323	3.9812	5.3288	5.311	5.3378
LysoPC(24:1(15Z))	628.431	C32H64NO7P	9.9873	0.00812313	5.2944	5.3096	5.3793	5.4082	5.3727	5.5491	5.1717	4.9205	5.0738	5.2819	5.1602	5.2573	5.1126	5.1463	5.2583	5.2258	5.2188	5.2222
PC(16:1(9Z)/22:6(4Z,7Z,10Z,13Z,16Z,19Z))	826.536	C46H78NO8P	10.2268	0.0418337	6.0618	6.0205	6.0452	6.1097	6.2143	5.9252	5.9044	5.9238	5.9432	5.8999	5.9677	5.8898	6.2089	5.9744	6.1046	6	5.9672	5.9709
PE(20:4(8Z,11Z,14Z,17Z)/P-18:0)	784.585	C43H78NO7P	10.8841	0.00516668	6.892	6.8653	6.8293	7.0152	6.9867	6.6316	6.546	6.6494	6.7491	6.5763	6.7671	6.8548	6.9989	6.8364	6.9836	6.8066	6.8022	6.8034
PE-NMe2(20:0/22:6(4Z,7Z,10Z,13Z,16Z,19Z))	870.598	C49H86NO8P	11.345	0.1966	3.9872	4.1045	4.0083	4.4862	3.8984	4.4558	4.3091	4.3266	4.4156	4.1512	3.7626	4.1317	3.4136	3.6144	3.4902	4.1982	4.066	4.049
PC(15:0/22:2(13Z,16Z))	822.598	C45H86NO8P	11.9988	0.247214	4.6676	4.6575	4.5916	5.456	4.6365	4.6302	4.6206	4.9037	4.7765	4.6713	3.9778	4.2943	4.4567	3.7212	4.2422	4.9457	4.905	4.7273
PC(16:0/P-18:1(11Z))	766.572	C42H82NO7P	11.5207	0.0586064	5.1968	5.2539	5.251	5.6344	5.0825	5.0859	4.6919	4.7532	4.8413	4.9267	4.877	5.01	4.6503	4.6793	4.7262	5.1317	5.1277	5.085
PC(20:4(5Z,8Z,11Z,14Z)/0:0)	544.34	C28H50NO7P	14.2008	0.157646	4.2786	4.1035	4.5541	3.8313	4.5402	5.1643	4.819	4.7807	4.7109	4.8664	4.4397	4.5736	4.6035	4.3135	4.5824	4.5469	4.5644	4.6691
PC(18:2(9Z,12Z)/P-16:0)	764.556	C42H80NO7P	11.2576	0.108291	4.6821	4.6897	4.7391	5.0816	4.4898	4.4105	3.7344	3.8639	4.0053	4.1395	4.1748	4.0307	3.8451	3.9986	4.0422	4.4967	4.4244	4.4117
PC(16:0/18:2(9Z,12Z))	758.569	C42H80NO8P	10.907	0.00743714	7.8243	7.8529	7.8291	7.9668	7.8754	7.7974	7.8173	7.7843	7.8308	7.8449	7.9666	7.8612	7.8686	7.8784	7.9151	7.8401	7.8337	7.8366
SM(d18:1/14:0)	697.526	C37H75N2O6P	10.4917	0.0549099	4.3321	4.3789	4.4734	4.8923	4.3311	4.6805	4.3128	4.2256	4.2529	4.5833	4.1563	4.0005	3.9513	4.2102	4.1076	4.3948	4.3576	4.403
LysoPE(0:0/24:0)	588.4	C29H60NO7P	9.7472	0.0152942	4.6449	4.66	4.7286	4.6898	4.5595	4.6211	4.0207	4.0951	4.1842	4.1515	4.0708	4.2361	4.0791	4.1909	4.2904	4.3769	4.3645	4.3666
PC(22:1(11Z)/0:0)	578.418	C30H60NO7P	9.4844	0.0265113	5.2421	5.2174	5.2584	5.0563	5.0571	5.0699	4.8365	4.8122	4.8449	4.8838	4.8239	4.942	4.8756	4.8957	4.9788	5.0401	5.063	5.0501
MG(0:0/20:4(8Z,11Z,14Z,17Z)/0:0)	361.273	C23H38O4	9.2451	0.0199985	5.113	5.0727	5.1762	5.2207	5.2478	5.7671	5.7544	5.6569	5.4624	5.9145	5.2642	5.3462	5.4328	5.6122	5.3931	5.4865	5.4975	5.5036
PC(19:1(9Z)/0:0)	536.371	C27H54NO7P	8.6842	0.00551754	5.9314	5.8533	5.9606	5.7971	5.7804	5.8092	5.6702	5.6848	5.6749	5.7321	5.3341	5.5499	5.7077	5.5238	5.5392	5.7053	5.7064	5.7099
PA(20:5(5Z,8Z,11Z,14Z,17Z)/0:0)	479.217	C23H37O7P	8.596	0.0293643	3.2898	3.2995	3.6445	3.4839	4.3399	4.9696	4.768	4.023	3.5372	4.9258	4.7793	4.6691	4.4886	4.6379	4.2489	4.5093	4.5231	4.5348
1-Palmitoyl Lysophosphatidic Acid	393.24	C19H39O7P	8.3371	0.0210256	4.7623	4.9162	4.8228	4.6079	4.7946	4.9232	5.0128	4.8788	5.0558	4.8028	5.2539	5.3888	5.0092	5.0647	5.2115	4.9293	4.9432	4.9467
2,6,10,10-Tetramethyl-1-oxaspiro[4.5]decan-6-ol	235.169	C13H24O2	7.9961	0.00629665	3.3654	3.1549	3.5377	3.4607	3.4906	3.5214	4.5176	4.3469	4.1914	4.4655	3.1469	3.1503	3.7066	3.8905	3.7106	3.8639	3.8654	3.8692
5Z-Dodecenoic acid	221.153	C12H22O2	7.9961	0.00920666	3.4929	3.4223	3.6801	3.5633	3.4969	3.5551	4.5289	4.348	4.1727	4.4497	3.3552	3.1468	3.6781	3.9551	3.7334	3.8466	3.8512	3.8546
(5alpha,8beta,9beta)-5,9-Epoxy-3,6-megastigmadien-8-ol	173.132	C13H20O2	7.4162	0.0348186	3.3936	3.1941	3.4683	3.5685	3.406	3.8287	4.574	4.4782	4.2811	4.2858	3.3759	3.161	3.4053	3.7486	3.3688	3.919	3.9492	3.9326
1-Phenyl-2-hexanone	159.117	C12H16O	7.4162	0.0391257	3.3802	3.4916	3.5921	3.6491	3.5966	3.8738	4.5397	4.485	4.2813	4.2827	3.6394	3.4263	3.6008	3.8589	3.6172	3.9045	3.9322	3.9359
4-Phenyl-3-buten-2-ol	131.086	C10H12O	7.4162	0.042522	3.1932	3.01	3.2642	3.382	3.1808	3.6417	4.3427	4.2468	4.0924	4.0667	3.3189	3.1688	3.3176	3.5495	3.3538	3.7018	3.732	3.7359
Neuroprotectin D1	383.219	C22H32O4	6.6006	0.0491194	2.4634	2.4731	2.4422	2.4472	2.4711	2.5594	4.3359	4.5303	4.4941	3.8347	2.4601	2.5178	2.4552	2.4782	2.491	3.7698	3.7315	3.7355
3,4-Dimethyl-5-pentyl-2-furanpropanoic acid	221.153	C14H22O3	5.6359	0.0152868	4.1401	4.1422	4.0743	4.005	3.6037	2.141	2.996	2.6094	2.8645	2.8882	3.5269	3.1014	3.6392	3.282	3.445	3.5772	3.5816	3.5902
9Z-Dodecen-7-ynyl acetate	223.169	C14H22O2	5.4234	0.0232047	4.1209	4.1078	4.1053	4.0801	3.9231	3.8447	4.1212	4.0993	4.2263	3.9436	3.4709	3.6202	3.6032	3.8856	3.8086	3.8937	3.9037	3.8835
L-Proline	116.071	C5H9NO2	0.6341	0.0220862	4.4754	4.5774	4.5087	4.4426	4.7448	4.5715	4.6974	4.814	4.8882	4.6931	4.8836	4.8056	4.5986	4.8381	4.7478	4.6235	4.633	4.6427
Trigonellinamide	137.071	C7H8N2O	0.6138	0.0613741	3.8814	3.3369	3.1334	2.8643	3.733	4.4186	3.9939	3.2612	3.3407	3.998	4.8102	4.5339	4.3276	4.635	4.468	4.0685	4.021	4.0254
Cytosine	112.051	C4H5N3O	0.6947	0.0239898	4.2154	4.1611	4.2331	4.1033	4.1992	4.243	4.6814	4.9316	4.9057	4.7592	4.2283	4.3049	4.2792	4.3758	4.3588	4.4066	4.3994	4.4198
2-Phenylacetamide	136.076	C8H9NO	0.7961	0.00879722	5.5954	5.5894	5.511	5.4421	5.5812	5.8858	5.9226	5.7964	5.845	5.8814	5.7932	5.8747	5.6488	5.8104	5.709	5.6453	5.65	5.6528
P-Tolualdehyde	121.065	C8H8O	0.9828	0.0280224	3.7792	3.8425	3.8115	3.7057	3.9114	4.1639	4.073	4.0254	4.0262	4.2202	3.9801	4.0744	3.8638	4.062	3.8957	3.9297	3.9392	3.9538
N-Formyl-4-amino-5-aminomethyl-2-methylpyrimidine	167.093	C7H10N4O	1.3503	0.0228496	3.5855	3.5682	3.8847	3.367	3.5955	3.0047	2.2649	2.1083	2.3414	1.833	3.4043	3.2074	3.1804	3.2561	3.3705	3.3085	3.3026	3.3219
Lycoctonine	468.293	C25H41NO7	1.3719	0.0352648	2.699	2.7087	2.6777	2.6827	3.0617	3.1191	3.7206	3.9133	4.3346	3.5744	3.9552	3.0963	3.6044	2.7138	3.2862	3.8019	3.7734	3.7787
1-Methoxy-1H-indole-3-acetonitrile	187.087	C11H10N2O	1.6029	0.0346109	4.2328	4.1753	4.0154	4.5011	4.3642	2.766	2.0918	3.3549	3.2382	2.7605	4.295	3.8159	4.2815	3.4795	4.0255	3.8817	3.9116	3.8943
Coumarin	147.044	C9H6O2	1.9174	0.0220091	3.668	3.7835	3.6374	3.5706	3.7174	3.5934	3.6929	3.5827	3.4382	3.9533	3.5412	3.5703	3.4649	3.4309	3.4805	4.6515	4.6573	4.6701
UMBELLIFERONE	163.039	C9H6O3	1.982	0.00836996	2.4388	2.8174	2.7444	2.8005	3.2472	2.1237	2.9827	2.7033	2.6716	3.0969	2.5118	2.4768	1.834	2.3851	1.9762	4.4231	4.4202	4.4274
Pyrrolidine	72.0815	C4H9N	2.8445	0.043736	4.6773	4.7	4.6261	4.6312	4.6312	4.5884	4.5386	4.6248	4.6455	4.5601	4.6917	4.7523	4.6868	4.7346	4.7679	4.6266	4.6264	4.659
Nicotyrine	159.092	C10H10N2	3.1066	0.0151843	4.3542	4.3516	4.1375	4.2302	4.1707	3.95	3.5675	3.8403	3.8468	3.7807	3.8944	4.0987	4.052	4.0542	4.2435	4.0327	4.0413	4.0457
Lumichrome	243.087	C12H10N4O2	3.3462	0.0296282	4.3338	4.4242	4.3972	4.4342	4.5738	4.333	3.9551	4.0541	4.3075	4.0731	4.6833	4.6661	4.5429	4.4189	4.5639	4.3534	4.3741	4.3774
Questin	302.102	C16H12O5	3.5851	0.0347819	3.5009	3.6321	3.6862	3.8623	3.4006	3.3368	3.3671	3.2494	3.2722	3.206	3.1005	3.4468	3.5255	2.7404	2.9694	3.2704	3.2948	3.2985
NH-DVal(NMe)-Val-OMe	245.186	C12H24N2O3	3.6067	0.0613015	2.0522	2.0619	2.0311	2.0361	2.0599	3.0212	2.0599	2.0597	2.4317	2.0518	4.0918	3.6895	3.1113	3.0235	3.2741	2.9046	2.9499	2.953
Bilirubin	585.271	C33H36N4O6	4.4303	0.0220534	4.7071	4.3275	4.7319	4.5856	3.9172	3.4019	4.021	2.8377	2.9951	2.8298	2.8269	2.8847	2.822	4.4285	4.0482	4.2225	4.2331	4.214
Thyroxine	777.694	C15H11I4NO4	5.0365	0.00918917	4.2241	4.3125	4.3496	4.4586	4.383	3.6735	3.7047	3.9122	3.9577	3.3497	4.4955	3.0515	4.0691	3.9469	4.2458	4.1567	4.1612	4.1647
Dimethyltryptamine	394.295	C12H16N2	5.8511	0.00618147	4.1152	4.0282	3.7685	4.1478	3.6437	4.0678	4.54	4.3561	4.3069	4.6854	3.5749	4.459	3.8786	4.3585	3.9575	4.2277	4.2225	4.2259
LysoPE(0:0/22:6(4Z,7Z,10Z,13Z,16Z,19Z))	558.317	C27H44NO7P	5.8729	0.0779189	2.8034	2.8132	3.0682	2.7872	2.8112	2.794	4.5194	3.7262	3.606	3.2752	3.4872	2.8579	3.2084	3.1759	3.5617	3.5436	3.4925	3.5582
Sphinganine	302.305	C18H39NO2	6.1944	0.0121265	5.1431	5.1778	5.1465	5.214	5.1815	5.0824	5.0154	5.1014	5.1123	5.0992	5.1606	5.2678	5.1708	5.1724	5.2501	5.1445	5.1541	5.1456
25-Hydroxyvitamin D3-26,23-lactone	446.326	C27H40O4	6.4283	0.011297	4.6952	4.6858	4.7332	4.6252	4.6183	5.0536	5.2334	5.5226	5.487	5.0527	4.507	5.0152	4.5442	4.9667	4.627	4.9764	4.9862	4.9817
Dehydrophytosphingosine	338.266	C18H37NO3	6.752	0.0199143	3.7765	3.8945	3.9228	3.8741	3.6665	3.6436	3.6157	3.6431	3.5461	3.5524	3.8076	3.6249	3.8626	3.8243	3.6393	3.8274	3.8404	3.8439
(-)-Carvomenthone	331.263	C10H18O	6.9873	0.0152523	2.3621	2.3508	2.3198	2.3249	2.3488	3.9158	4.0095	3.5393	3.3819	4.0506	2.3378	2.6023	2.3329	2.3559	2.3686	3.1503	3.1548	3.1633
Eicosanoyl-EA	356.352	C22H45NO2	7.0089	0.00438741	4.1851	4.2365	4.1654	4.2594	4.2274	4.1612	4.0927	4.1405	4.1363	4.2172	4.2726	4.3739	4.3453	4.1963	4.3755	4.2715	4.2681	4.2712
3-Acetoxy-3-methyl-1-phenylbutane	207.138	C13H18O2	7.3091	0.0181703	2.1387	2.1484	2.5531	2.1226	2.238	2.1293	3.6093	4.046	3.6509	3.2974	2.1355	2.1929	2.7294	2.8853	2.4066	2.9514	2.9501	2.9643
Phosphocholine	184.073	C5H14NO4P	7.7391	0.0189524	6.3142	6.2468	6.3423	6.2236	6.2676	6.5297	6.6083	6.5546	6.4984	6.6239	6.3442	6.2739	6.4406	6.4421	6.3742	6.4313	6.4293	6.4444
PC(7:0/O-8:0)	482.324	C23H48NO7P	7.8464	0.0069566	6.1789	6.166	6.1039	6.0299	5.9918	5.2999	5.1698	5.2278	5.539	4.8632	5.7538	5.7446	5.7036	5.6403	5.7477	5.6855	5.6879	5.6915
Choline	104.107	C5H13NO	7.889	0.0255769	6.0059	6.033	6.0344	6.0555	6.0492	5.9836	6.0143	6.0171	6.034	5.9924	6.063	6.0867	6.0468	6.0507	6.0715	5.9764	5.9938	5.9972
Glycerophosphocholine	258.11	C8H20NO6P	7.889	0.0353166	4.6024	4.4342	4.5289	4.4558	4.5153	4.712	4.7245	4.6522	4.6602	4.7645	4.5785	4.5768	4.5111	4.5366	4.5855	4.5895	4.5991	4.6194
Sphinganine-phosphate	382.271	C18H40NO5P	7.9525	0.0115831	4.6032	4.7786	4.7541	4.5021	4.6905	3.7518	3.6847	3.6845	3.8885	3.6765	4.7688	4.3905	4.5531	4.3922	4.6384	4.3937	4.4032	4.3958
Pregnanetriol	337.273	C21H36O3	7.974	0.0149911	5.9259	5.9872	5.9918	5.7767	5.9911	6.1092	6.291	6.0623	6.1547	6.2044	6.1176	6.0847	6.0972	6.181	6.0959	6.0516	6.0586	6.0646
Carbocyclic Thromboxane A2	331.263	C22H36O3	8.2738	0.0247702	3.7105	2.8424	3.6414	3.989	3.484	4.3451	4.9234	5.0602	4.7933	4.7109	2.8294	3.7647	3.8255	3.8496	3.0288	4.343	4.3225	4.3273
LPC(16:0)	518.322	C24H50NO7P	8.2738	0.007335	7.1993	7.2037	7.1828	7.1954	7.1711	7.0526	7.0494	7.0925	7.1125	7.0036	7.1944	7.1657	7.0817	7.1346	7.1391	7.0947	7.0977	7.1011
Gamma-Chaconine	598.346	C33H53NO6	8.6619	0.0720971	4.3966	4.4302	4.3645	4.3405	4.33	3.544	3.3896	3.3968	3.5996	3.2966	3.9101	4.217	3.8858	4.0754	3.7066	3.9753	4.0339	3.9881
Palmitoyl Ethanolamide	300.289	C18H37NO2	8.8346	0.011093	3.9584	4.0144	4.0202	3.9877	3.9413	3.7893	4.2221	4.2362	4.1941	4.2032	3.8015	3.9505	3.8064	3.7395	3.7957	4.027	4.0365	4.0333
Mifepristone	447.3	C29H35NO2	9.375	0.0186442	2.2743	2.1132	2.4	2.0702	2.9612	4.8494	4.5997	3.4358	3.6037	4.0811	2.8653	3.742	2.5979	3.7008	0.82	3.8209	3.8336	3.8361
O-Arachidonoyl Glycidol	361.273	C23H36O3	9.5066	0.0209838	5.5822	5.5521	5.6276	5.8059	5.6286	6.1989	6.3146	6.2243	6.0943	6.4506	5.3784	5.6535	5.7119	6.1034	5.8602	5.9925	6.0063	6.0098
LysoPC(22:0)	580.434	C30H62NO7P	9.9873	0.0296593	4.7661	4.8144	4.865	4.9347	4.7588	4.6831	4.4932	4.407	4.3926	4.4843	4.4983	4.5954	4.3297	4.439	4.5865	4.6298	4.6067	4.6088
THYMOQUINONE	165.091	C10H12O2	10.2928	0.0234026	2.5718	3.3582	3.1679	3.0093	3.2537	3.5022	3.4172	3.779	3.5901	3.5136	2.8867	3.3222	3.619	2.5866	2.6114	3.3181	3.298	3.3057
SM(d18:0/16:0)	744.554	C39H82N2O6P+	10.7105	0.0121349	5.5582	5.542	5.5354	5.5644	5.5037	5.4726	5.4039	5.2597	5.4243	5.359	5.4791	5.2517	5.2758	5.3147	5.3855	5.4068	5.3969	5.3989
PS(22:2(13Z,16Z)/22:6(4Z,7Z,10Z,13Z,16Z,19Z))	910.553	C50H82NO10P	10.8177	0.0366523	4.6527	4.6956	4.6951	4.7532	4.8867	5.2437	5.0016	4.9058	5.0278	4.9284	5.0176	5.2675	4.6521	4.8981	4.9045	4.9052	4.8867	4.9185
3-O-Sulfogalactosylceramide (d18:1/22:0)	902.585	C46H89NO11S	11.695	0.107993	5.3138	5.381	5.2405	5.5772	5.4126	5.1231	5.0844	5.219	5.1787	5.1447	5.1604	5.4342	5.4585	5.1926	5.4437	5.2597	5.2912	5.1973
2-Pentylpyridine	150.128	C10H15N	12.9956	0.0231162	5.8275	5.8498	5.8089	5.7991	5.8414	5.8	5.8195	5.8155	5.8447	5.7967	5.8996	5.9293	5.8337	5.8424	5.9	5.8089	5.8186	5.8289
(R)-(+)-2-Pyrrolidone-5-carboxylic acid	130.05	C5H7NO3	14.244	0.20087	4.9518	4.9552	4.9185	4.9021	4.8939	4.9115	4.9429	4.9208	4.8983	4.8757	4.8673	4.9109	4.805	4.8435	4.8431	4.8995	4.9178	4.7477
PE(16:0/24:0)	842.603	C45H90NO8P	11.5639	0.124171	4.3701	4.3258	4.2542	4.9016	3.5076	4.4081	3.7346	3.8055	2.9593	4.0606	3.4538	3.9494	2.9539	3.2498	3.2586	4.0157	3.9231	3.9275
PC(14:1(9Z)/22:2(13Z,16Z))	822.54	C44H82NO8P	11.0378	0.0344132	5.072	5.0361	4.8698	5.1341	5.1105	3.7813	3.6247	4.4199	4.4883	3.4832	4.6584	4.8501	5.1575	4.8417	5.1491	4.6792	4.6899	4.6602
PG(18:0/22:4(7Z,10Z,13Z,16Z))	865.528	C46H83O10P	10.972	0.0187732	5.9577	5.9816	5.9591	5.8485	5.9529	5.7655	5.8605	5.9119	5.9538	5.852	6.0331	6.0002	5.9268	5.9567	6.0136	5.8967	5.9071	5.9129
DG(16:0/20:4(8Z,11Z,14Z,17Z)/0:0)	599.504	C39H68O5	10.6887	0.191185	2.4332	2.858	2.412	2.9386	2.4409	3.9193	3.6546	3.8256	3.6774	3.5634	3.4937	3.9949	3.2056	3.5057	3.9484	3.5116	3.3976	3.3564
PC(18:1(11Z)/22:6(4Z,7Z,10Z,13Z,16Z,19Z))	832.584	C48H82NO8P	10.5577	0.00378058	6.4874	6.4858	6.4807	6.5333	6.5752	6.3857	6.3051	6.3696	6.4163	6.2781	6.273	6.4721	6.4228	6.3456	6.4725	6.3822	6.3808	6.3841
PC(18:1(11Z)/18:3(9Z,12Z,15Z))	782.568	C44H80NO8P	10.5355	0.00405173	6.5939	6.6688	6.6559	6.5797	6.5664	6.3561	6.3237	6.3771	6.4624	6.2551	6.3959	6.2688	6.3308	6.3601	6.4236	6.4041	6.4034	6.4068
PG(18:0/22:5(4Z,7Z,10Z,13Z,16Z))	863.513	C46H81O10P	10.4917	0.00816812	4.9309	4.8316	4.9133	4.8047	4.7556	4.296	4.3194	4.4158	4.3839	4.4465	4.3153	3.9195	4.6419	4.6448	4.4727	4.558	4.551	4.5538
PS(15:0/22:4(7Z,10Z,13Z,16Z))	820.511	C43H76NO10P	10.4693	0.00773802	5.044	4.8843	4.962	4.8987	4.7767	4.5507	4.638	4.7351	4.7768	4.7047	4.5455	4.4624	4.5953	4.8496	4.7158	4.6354	4.6391	4.6421
DG(18:2(9Z,12Z)/20:4(5Z,8Z,11Z,14Z)/0:0)	685.48	C41H68O5	10.4468	0.0679521	3.5697	3.5795	3.5484	3.5535	3.5775	4.3531	5.0388	4.5524	4.51	4.7127	3.5664	3.9942	3.5615	3.5846	3.5974	3.9526	4.0079	3.9646
PC(18:3(6Z,9Z,12Z)/22:6(4Z,7Z,10Z,13Z,16Z,19Z))	850.536	C48H78NO8P	10.0307	0.0212161	4.9123	4.8859	4.9726	4.8657	4.8112	4.9704	4.9974	4.9576	4.8833	5.0313	4.46	4.5056	4.7241	4.5043	4.6224	4.7371	4.7196	4.7235
Glaucarubolone 15-O-beta-D-glucopyranoside	574.252	C26H36O13	9.9873	0.0341297	3.9732	4.219	3.6845	3.3471	3.7137	4.857	4.3042	4.5086	4.2655	4.7713	3.8001	4.2648	4.9739	3.3783	4.3125	4.2475	4.2717	4.2748
Dienestrol	555.247	C18H18O2	9.965	0.0416528	2.3801	2.1309	2.3232	1.9985	2.5244	3.9743	3.6316	3.1867	3.2901	5.1203	3.3431	2.4707	3.592	3.3422	2.7621	3.7108	3.7403	3.7442
(2S)-2-hydrazinyl-3-(4-hydroxy-3-methoxyphenyl)-2-methylpropanoic acid	503.212	C11H16N2O4	9.9219	0.0402973	4.4095	4.4627	4.5944	4.6734	4.6437	4.7829	4.081	3.6929	3.3449	4.6715	4.828	4.8035	4.8231	4.861	4.6887	4.5191	4.5288	4.5528
Asparaginyl-Glutamic acid	545.184	C9H15N3O6	9.7907	0.0368108	4.0287	4.1773	4.1756	4.0973	4.3387	3.7714	3.7887	3.7884	3.7966	3.7804	4.7098	4.6094	4.2993	4.3111	4.3066	4.0652	4.0714	4.0952
LysoPC(20:3(5Z,8Z,11Z))	590.322	C28H52NO7P	9.5723	0.0438903	3.0185	2.844	2.813	2.818	3.1702	4.7536	4.9345	4.5136	4.443	4.9391	4.1489	3.798	4.1729	3.9929	3.9958	4.1836	4.2204	4.1945
Alpha-curcumene	203.179	C15H22	9.5292	0.0299054	3.909	3.8005	3.8609	4.1738	3.9131	4.586	4.6656	4.6023	4.4737	4.8226	3.7152	4.0119	4.0504	4.4824	4.1784	4.3596	4.3693	4.3852
LysoPC(22:1(13Z))	600.4	C30H60NO7P	9.5066	0.0167459	5.7531	5.7659	5.7999	5.6667	5.6428	5.6147	5.374	5.3477	5.3758	5.3836	5.4608	5.4875	5.522	5.4824	5.5552	5.5704	5.5714	5.5834
LysoPC(20:0)	552.402	C28H58NO7P	9.4844	0.0127571	6.1168	6.2529	6.2718	6.0392	5.9145	5.5695	5.3196	5.4491	5.4998	5.3722	5.37	5.4271	5.5762	5.4725	5.5925	5.8319	5.8425	5.8402
N,N-Dimethylaniline	122.097	C8H11N	9.4182	0.0253778	5.188	5.2206	5.1842	5.1789	5.2153	5.1306	5.0998	5.1395	5.2115	5.0988	5.2669	5.3026	5.1895	5.1852	5.2621	5.1412	5.1508	5.1632
Eduleine	569.184	C17H15NO2	9.2877	0.0288418	4.7491	4.7882	4.7622	4.5955	4.9996	4.9343	4.5742	3.8814	3.9562	4.8291	5.2909	5.1191	5.0641	5.1159	5.0437	4.8636	4.8836	4.8869
P-CHLOROPHENYLALANINE	200.047	C9H10ClNO2	9.1786	0.0672276	2.9572	3.0715	2.7047	2.7769	2.8946	3.2265	3.3071	3.7452	3.5302	3.3955	2.359	2.3825	2.8956	2.5022	2.7292	3.0041	2.9547	2.9544
LysoPC(P-18:0)	530.358	C26H54NO6P	9.1567	0.019286	5.2614	5.3407	5.2719	5.3794	5.2556	5.149	4.8269	4.9635	5.0372	4.8853	5.0427	5.1087	4.9709	5.0032	5.1196	5.1108	5.1203	5.1275
L-Methionine	150.058	C5H11NO2S	8.8346	0.046631	2.5418	2.7889	2.5206	2.9356	3.0393	3.6219	3.6746	3.3884	3.5206	3.7004	3.1661	3.0673	3.1374	3.0333	2.9431	3.3111	3.2752	3.2779
All-trans-heptaprenyl diphosphate	672.421	C35H60O7P2	8.7482	0.0136111	5.2169	4.6176	5.0196	5.1613	4.6461	4.4765	4.3635	4.2786	4.4836	4.7743	5.1931	5.2861	5.4055	5.0163	5.0793	5.2971	5.2937	5.3052
10-Oxo-11-octadecen-13-olide	295.227	C18H30O3	8.618	0.0365881	3.5199	3.1345	3.2499	3.6389	3.2006	3.9529	4.0466	3.8586	3.7514	3.6281	2.559	3.4109	2.6983	3.1664	2.8601	3.3348	3.3048	3.3298
ETHOXYQUIN	218.154	C14H19NO	8.5527	0.0340353	3.5148	3.5467	3.5761	3.3933	3.5737	4.6095	4.6415	3.93	3.985	4.4749	4.0344	4.0543	3.6049	3.871	3.4623	4.0782	4.0975	4.1074
Glycerylphosphorylethanolamine	216.063	C5H14NO6P	8.358	0.0219582	4.3236	4.2939	4.2751	4.0916	4.3337	4.3504	4.3708	4.43	4.5088	4.2884	4.6409	4.7541	4.4759	4.3734	4.6281	4.3889	4.4075	4.4024
Prolyl-Glutamine	226.12	C10H17N3O4	8.1018	0.0902067	4.0821	4.0837	4.0968	3.9953	4.0503	3.869	3.912	3.7363	3.9207	3.7241	4.1831	4.1267	4.1007	4.0262	4.207	3.9758	3.9222	4.0001
Myristic acid	251.2	C14H28O2	7.9961	0.00620888	4.2128	4.2005	4.1701	4.2078	4.1802	4.1127	4.0752	4.1249	4.1249	4.0472	4.2005	4.2407	4.0322	4.1004	4.1514	4.1101	4.1121	4.1154
Calcitriol	480.345	C27H44O3	7.9525	0.0218057	4.997	5.0477	5.0812	4.9765	4.9297	4.3209	4.2028	4.3484	4.4193	4.3605	4.6932	4.781	4.5764	4.7381	4.6385	4.7383	4.7451	4.7263
Sphingosine 1-phosphate	362.245	C18H38NO5P	7.7391	0.0952088	4.3302	4.4441	4.358	4.0565	4.3611	3.1461	3.1633	3.1631	3.1712	3.1551	4.3594	4.0475	3.9144	3.6909	4.1984	3.5818	3.6539	3.6571
Demethoxyshogaol	556.339	C16H22O2	7.6737	0.0693986	2.9947	2.9615	3.6495	2.9355	3.539	4.0352	4.4564	4.1817	4.1574	4.5461	3.6605	3.4769	4.0708	4.0399	3.9701	4.022	3.9767	4.0351
(22E)-(25R)-1alpha,25,26-trihydroxy-22,23-didehydrovitamin D3	431.315	C27H42O4	7.652	0.0052569	4.3895	4.4489	4.4411	4.3474	4.5626	3.6533	3.6458	3.6439	3.8831	3.6359	4.2499	4.4244	4.2459	3.9846	3.9381	4.1884	4.1848	4.189
Apo-10'-violaxanthal	373.252	C27H36O3	7.4162	0.0788085	4.7638	4.229	4.3048	4.7086	4.2125	3.4783	4.3929	3.1032	3.9398	3.7107	3.58	4.3377	3.7713	3.4735	3.7194	4.1839	4.1721	4.2353
Cumene	121.101	C9H12	7.2446	0.00993742	3.2558	3.2178	3.2853	3.346	3.2345	3.1512	4.0712	4.2653	3.9126	3.7637	3.2079	3.2291	3.2257	3.2263	3.1756	3.5684	3.5599	3.5628
Methyl dihydrojasmonate	209.154	C13H22O3	6.6228	0.0147689	4.6889	4.7219	4.6769	4.658	4.6555	4.593	4.6237	4.6383	4.6118	4.6008	4.6486	4.653	4.5967	4.6392	4.6359	4.6298	4.6399	4.628
Polyoxyethylene 40 monostearate	346.331	C20H40O3	6.1944	0.0144413	4.395	4.4156	4.3474	4.4182	4.4155	4.3398	4.2675	4.3877	4.3963	4.4018	4.4381	4.5051	4.4408	4.4616	4.4903	4.398	4.4075	4.4099
16R-HETE	303.232	C20H32O3	6.1309	0.0241541	2.3634	2.3731	2.7383	2.3472	2.3711	3.1167	4.3333	4.2717	4.1695	3.9027	2.3601	2.4177	2.9392	2.3971	3.2955	3.422	3.4361	3.4158
2-Propenyl heptanoate	358.295	C10H18O2	5.9796	0.0352158	4.2941	4.1303	4.1424	4.3883	4.0235	4.3623	4.7542	4.3743	4.4712	4.6974	4.1061	4.972	4.1675	4.8585	4.3146	4.5062	4.4888	4.5194
Oleyl alcohol	286.31	C18H36O	5.8946	0.0276495	4.3087	4.317	4.3799	4.3483	4.3868	4.3838	4.4882	4.6167	4.5784	4.6153	4.3284	4.3801	4.3	4.4481	4.4307	4.3192	4.3383	4.3417
Diplosporin	189.091	C12H16O4	5.7226	0.0128272	4.4742	4.495	4.4486	4.5103	4.4675	4.4364	4.4299	4.4302	4.4515	4.4174	4.4618	4.4846	4.3812	4.4483	4.4351	4.436	4.4462	4.4374
Ustiloxin C	576.237	C23H34N4O10S	5.6359	0.0434488	3.5089	4.1644	3.9518	3.6637	3.6894	3.4995	3.5167	3.5165	3.5246	3.5085	4.4394	4.377	4.8972	4.3508	4.1073	4.2945	4.2693	4.3066
16-Hydroxy hexadecanoic acid	290.269	C16H32O3	5.6359	0.135766	5.2271	5.2478	5.1279	5.405	5.2054	5.0554	4.8706	4.8385	5.0069	4.8621	5.3604	5.3633	5.3093	5.1715	5.2932	5.3582	5.4187	5.4765
Zanthodioline	270.116	C16H19NO5	4.6039	0.0610232	3.7688	3.8	3.8102	3.4687	3.4842	2.5286	2.5458	3.0444	3.2444	2.5376	3.3045	2.5924	2.6713	2.5529	3.2903	3.224	3.1758	3.1826
Kaempferol	287.055	C15H10O6	2.9965	0.0108683	4.2553	4.4756	4.2375	4.0941	4.7291	3.8676	4.5456	3.9138	3.7674	4.0776	3.916	3.6965	3.1737	3.2708	2.9497	6.0634	6.0575	6.0668
Tryptophyl-Glycine	226.097	C13H15N3O3	2.0639	0.00931905	3.814	4.3239	3.6062	3.2422	3.4848	3.1317	2.2922	2.292	2.3001	2.284	2.2812	3.254	4.3229	2.2993	3.2868	3.5235	3.5281	3.5315
L-Phenylalanine	166.086	C9H11NO2	2.0221	0.0223865	4.3295	4.3565	4.3416	4.253	4.3509	4.8315	4.5696	4.4932	4.4833	4.6609	4.4019	4.617	4.3711	4.5396	4.316	4.4218	4.4409	4.4347
Methyltyrosinate	178.086	C10H13NO3	1.8732	0.027976	2.8458	2.6956	2.9611	2.6004	2.9181	3.4896	3.5547	3.2306	3.1508	4.1627	2.733	3.1553	2.8351	3.2553	2.7935	3.2468	3.2711	3.2601
2-Methylbutyroylcarnitine	246.17	C12H23NO4	1.8525	0.0193124	5.0683	5.1375	5.0498	4.9373	5.0978	5.3684	4.7353	4.9739	4.8386	5.2795	5.2524	5.4097	5.1517	5.423	5.3776	5.1826	5.1921	5.1754
4-Chlorobenzaldehyde	141.01	C7H5ClO	1.7704	0.0477649	5.666	5.6984	5.6793	5.6515	5.6647	5.6084	5.6191	5.6082	5.6222	5.5847	5.6809	5.6652	5.6192	5.6448	5.6463	5.632	5.6427	5.6022
4-formyl Indole	146.06	C9H7NO	1.7122	0.015897	6.2979	6.3873	6.3798	6.3755	6.3225	6.2049	5.9413	6.2393	6.272	5.9148	6.2811	6.1834	6.1131	6.1875	6.1525	6.2002	6.2114	6.2128
Betaine aldehyde	147.063	C5H12NO+	1.7122	0.0159422	5.2981	5.3868	5.3723	5.3848	5.3203	5.1807	4.9443	5.236	5.2681	4.9118	5.297	5.1935	5.1145	5.1851	5.1265	5.1988	5.2096	5.2118
L-1,2,3,4-Tetrahydro-beta-carboline-3-carboxylic acid	217.097	C12H12N2O2	1.5829	0.0447052	2.6755	2.9335	2.7026	2.6459	2.9272	3.3503	3.9203	3.6345	3.3031	3.6402	2.3532	2.1426	2.5605	2.5504	2.9159	3.0665	3.1043	3.079
L-Tyrosine	182.081	C9H11NO3	1.4555	0.0290736	3.8274	4.0274	4.0019	3.7794	4.0181	4.368	4.2326	4.3151	4.2257	4.439	4.1479	4.31	4.0896	4.3274	4.0603	4.1607	4.1704	4.1857
Benzaldehyde	107.049	C7H6O	1.4555	0.0381805	5.0554	5.0233	5.0007	4.9799	5.107	5.3453	5.187	5.1097	5.1393	5.2522	5.1541	5.2881	5.0747	5.2215	5.0907	5.0879	5.1151	5.1185
YC-1	305.128	C19H16N2O2	1.2841	0.0372608	4.6253	4.3644	4.3675	4.5153	4.5989	3.241	3.6881	4.2987	4.1063	3.2945	4.5758	3.8996	4.433	4.2713	4.5195	4.0076	4.0398	4.0277
4-Hydroxybenzaldehyde	123.044	C7H6O2	0.9828	0.021794	5.0122	5.0374	5.0006	4.8759	5.1295	5.4431	5.3625	5.2563	5.2966	5.4977	5.2129	5.3347	5.106	5.3421	5.1635	5.1742	5.1887	5.1922
1-Carbapen-2-em-3-carboxylic acid	154.05	C7H7NO3	0.8138	0.0212493	4.2132	4.2128	4.1208	4.0323	4.4649	4.6653	4.9232	4.2702	4.4271	5.163	4.5988	4.6598	4.5053	4.654	4.5536	4.4943	4.5122	4.5075
L-Glutamine	147.076	C5H10N2O3	0.6138	0.038735	4.1696	3.827	3.7307	3.8782	3.9275	3.7635	3.3669	3.0041	2.9875	2.9916	4.193	4.0665	3.8535	3.7091	4.2261	3.7959	3.8261	3.8245
Citrulline	220.067	C6H13N3O3	0.5942	0.0168108	3.8657	4.1838	4.1927	3.8366	4.4483	4.1834	4.4239	4.3132	4.2688	4.3215	4.4396	4.5449	4.3212	4.5836	4.3902	4.271	4.2806	4.2664
1-[(5-Amino-5-carboxypentyl)amino]-1-deoxyfructose	353.129	C12H24N2O7	0.5158	0.0368556	4.3823	4.3057	3.9645	4.2956	4.477	4.0385	3.2879	2.9645	3.804	3.3493	4.6284	4.4508	4.3414	4.252	4.4599	4.1615	4.1878	4.191
4-Pyrimidine Methanamine (hydrochloride)	110.071	C5H7N3	0.4941	0.0197158	4.4215	4.4362	4.429	4.3535	4.449	4.4985	4.5462	4.4142	4.4724	4.5842	4.5359	4.6757	4.4746	4.6441	4.5815	4.4427	4.459	4.4556
2-Hydroxycinnamic acid	165.055	C9H8O3	0.7961	0.00384071	5.3549	5.3396	5.2553	5.1863	5.3319	5.6155	5.6627	5.5446	5.5871	5.6299	5.51	5.5934	5.4007	5.5479	5.4458	5.4025	5.4024	5.4053
L-Glutamate	148.06	C5H9NO4	1.8952	0.10384	2.3559	2.2448	2.5374	2.3698	1.8809	3.3863	3.2833	2.8137	2.6419	3.9104	2.158	2.9686	2.3178	3.085	2.616	3.0329	2.9599	3.0461
LysoPC(18:0)	546.353	C26H54NO7P	8.9611	0.00426694	7.4399	7.4448	7.4101	7.462	7.4547	7.6119	7.5356	7.5881	7.549	7.4617	7.3644	7.451	7.3574	7.3755	7.3642	7.4661	7.4654	7.4689
Phenol	95.0495	C6H6O	0.7961	0.00446769	4.0749	4.0831	3.9959	3.9268	4.0391	4.3799	4.3832	4.2681	4.3174	4.3378	4.2709	4.3164	4.1054	4.2656	4.1872	4.1144	4.1109	4.1141
Retinol	287.237	C20H30O	9.1786	0.0182562	5.0327	4.9802	5.0853	4.9994	5.2627	5.7465	5.4189	5.0903	4.914	5.6116	5.4494	5.4196	5.5257	5.4969	5.305	5.3859	5.3955	5.4017
Sulfolithocholylglycine	496.273	C26H43NO7S	4.6698	0.0156787	4.3852	4.9289	5.0149	4.155	4.6042	4.5304	4.3421	4.2249	4.0508	3.5744	4.8028	5.5088	6.1387	5.0797	4.3509	5.6762	5.6799	5.6893
PGA1	335.222	C20H32O4	6.8461	0.0165965	4.3972	4.3042	4.3614	4.4375	4.3064	3.8253	4.5968	4.6437	4.6343	4.2393	4.1237	4.0135	4.2713	3.9444	4.1764	4.3096	4.3158	4.3239
16(17)-EpDPE	343.228	C22H32O3	7.736	0.00488347	5.8696	5.5789	6.0743	6.1045	5.9138	6.103	6.7169	6.7378	6.6632	6.5839	5.79	5.8473	5.7462	6.1461	5.9242	6.3669	6.3702	6.3663
N-Acetyl-DL-tryptophan	245.093	C13H14N2O3	3.0947	0.0226436	4.6459	4.5401	4.4413	4.526	4.43	4.2154	3.707	3.9805	3.9302	3.8811	4.1516	4.364	4.2154	4.2956	4.4903	4.2386	4.2447	4.2578
[4-(7-hydroxy-3,4-dihydro-2H-1-benzopyran-3-yl)phenyl]oxidanesulfonic acid	321.044	C15H14O6S	3.674	0.0129034	4.9623	5.3575	5.3585	4.721	4.6537	3.9084	3.7444	4.3981	4.4873	2.9708	3.8925	2.3637	4.2605	4.3959	5.0387	4.6562	4.6653	4.6665
1,11-Undecanedicarboxylic acid	225.149	C13H24O4	5.1467	0.0201455	4.4888	4.5273	4.5029	4.5299	4.547	4.4241	4.3371	4.433	4.4843	4.3558	4.5249	4.5282	4.4301	4.4797	4.5343	4.4431	4.4493	4.4603
PSOROMIC ACID	357.062	C18H14O8	4.8783	0.00718675	4.3379	4.3411	4.3323	4.3389	4.3332	4.2269	4.1565	4.2333	4.2919	4.1357	4.3272	4.3547	4.1937	4.2693	4.3314	4.2224	4.2286	4.2266
(±)12,13-DiHOME	313.239	C18H34O4	6.8461	0.0237537	5.4015	5.1943	5.1692	5.3822	5.2637	4.551	4.9923	5.1583	5.4127	4.7632	5.1112	4.9917	5.1735	4.6299	4.9754	5.1378	5.1439	5.1578
(±)12-HEPE	317.212	C20H30O3	7.4276	0.00913701	5.3698	5.1639	5.512	5.6314	5.342	5.7489	6.3352	6.3871	6.2109	6.2005	5.2845	5.1095	5.3741	5.6892	5.3721	5.8221	5.8284	5.8294
13(S)-HODE	295.228	C18H32O3	7.6044	0.00812599	5.4061	5.1742	5.5632	5.7441	5.4256	5.2676	6.6233	6.8502	6.7209	6.4008	5.2832	5.258	5.4104	5.7029	5.4845	6.2135	6.2197	6.2137
4,4alpha,5,6-Tetrahydro-7-methyl-2(3H)-naphthalenone	207.102	C11H14O	7.4276	0.00798285	3.9727	3.7326	4.1325	4.1752	3.9278	4.3122	4.9132	4.9606	4.789	4.7688	3.8865	3.7546	3.9825	4.2667	3.9568	4.4073	4.4134	4.4076
Sn-glycero-3-Phosphoethanolamine	214.048	C5H14NO6P	7.8213	0.0414943	4.4828	4.4475	4.4697	4.2222	4.4768	4.7639	4.8545	4.6697	4.7324	4.712	4.7892	4.7406	4.7479	4.7304	4.7434	4.7345	4.7035	4.7038
LysoPC(22:5(4Z,7Z,10Z,13Z,16Z))	614.347	C30H52NO7P	7.9527	0.0131319	5.3224	5.1179	5.4248	5.2337	5.4819	6.119	6.0481	5.8505	5.8056	6.2215	5.779	5.5744	5.9108	5.9129	5.9051	5.8819	5.8882	5.8933
LysoPC(16:1(9Z)/0:0)	492.31	C24H48NO7P	8.0198	0.0156049	5.5724	5.4948	5.5655	5.3827	5.4992	5.2001	5.1218	5.0576	5.1519	5.1671	5.1572	5.1242	5.417	5.2881	5.3758	5.2763	5.2875	5.2886
Janthitrem C	614.347	C37H47NO4	8.1512	0.00891667	5.0907	4.946	5.0993	4.8649	4.9362	5.5122	5.3627	5.3297	5.263	5.4518	4.8795	5.0725	5.3131	5.0591	5.1048	5.2092	5.2107	5.2165
Lyso-PAF C-16	526.352	C24H52NO6P	8.5521	0.0198942	5.8413	5.8965	5.8758	5.9136	5.7037	5.5964	5.25	5.2436	5.2961	5.2946	5.5973	5.562	5.3688	5.3673	5.418	5.5541	5.5602	5.5711
MEDICA 16	341.27	C20H38O4	8.7312	0.0165189	4.5278	4.3597	4.3734	4.5331	4.4159	3.8841	4.4417	4.235	4.203	4.1549	3.9395	4.3565	3.979	4.364	3.9703	4.2474	4.2536	4.2617
LysoPA(0:0/18:0)	437.267	C21H43O7P	8.9301	0.0158615	4.6804	4.6945	4.662	4.6732	4.7224	4.6282	4.4227	4.4753	4.59	4.3572	4.6303	4.6691	4.5556	4.5538	4.6184	4.5844	4.5982	4.5918
LysoPE(0:0/22:0)	582.378	C27H56NO7P	9.2178	0.0107061	5.8995	5.9117	5.937	5.8868	5.8255	5.4644	5.1586	5.4061	5.5279	5.0204	5.3902	5.5315	5.4795	5.3507	5.5236	5.5783	5.5844	5.5874
Simvastatin hydroxy acid	457.255	C25H40O6	9.4855	0.0765428	3.426	4.8993	4.7361	3.113	3.106	1.9595	1.4908	1.9977	2.0608	1.7211	3.2872	2.3422	3.1522	4.3309	3.1254	3.5006	3.5623	3.5127
PE(18:0/20:1(11Z))	794.571	C43H84NO8P	11.3162	0.020307	4.571	4.5618	4.3003	4.5639	4.0929	4.664	4.5252	4.6706	4.7271	4.3111	3.6532	4.04	4.4057	4.0897	4.0765	4.4527	4.4391	4.4364
1-Oleoylglycerophosphoinositol	619.289	C27H51O12P	14.0221	0.0153685	5.2357	5.1568	5.3147	5.3081	5.2893	5.5763	5.7614	5.6683	5.5233	5.7377	4.9218	5.2545	5.1714	5.5324	5.3102	5.4642	5.4581	5.4715
L-Tryptophan	203.082	C11H12N2O2	1.7266	0.00782909	5.1014	5.093	4.9771	5.0127	4.9905	4.7632	4.4581	4.7387	4.8407	4.4462	4.9043	4.8478	4.6872	4.7357	4.7909	4.8145	4.8207	4.8201
N-Methyl-1-deoxynojirimycin	214.048	C7H15NO4	0.6073	0.0317949	4.0008	4.1701	4.0796	4.2454	4.1293	4.2537	4.2392	4.294	3.9831	4.3147	3.7959	3.9811	3.928	3.8864	3.7702	4.0709	4.0523	4.0794
Glabrin D	774.317	C36H49N7O10	2.054	0.00527035	4.5521	4.4549	4.7459	4.2947	4.2512	2.8236	2.8738	4.1794	3.6352	2.8769	3.6746	2.8605	4.0741	3.3063	3.9404	4.0126	4.0132	4.0168
Caffeic acid 3-sulfate	258.992	C9H8O7S	2.2314	0.0262069	3.2331	4.1019	3.7382	3.2148	3.7328	2.2242	2.0124	3.0492	3.0244	2.8546	3.4927	2.551	3.3285	2.0126	3.2032	3.2463	3.226	3.2276
2-Methoxyestrone	345.171	C19H24O3	3.4283	0.0144438	2.1588	2.1393	2.1163	2.1983	2.9368	4.1527	4.0601	2.5567	2.3835	4.7007	2.9179	3.7762	2.2825	4.3119	3.2168	3.7904	3.8016	3.8011
Taurocholic acid 3-sulfate	296.617	C26H45NO10S2	4.6122	0.0448302	3.4601	3.4958	3.4367	3.764	3.5221	3.3689	3.4759	3.2953	3.4332	3.3665	3.6502	4.4741	3.5367	3.9565	3.6174	3.5601	3.5936	3.595
Testosterone glucuronide	509.239	C25H36O8	4.6345	0.0136502	2.6458	2.6261	2.603	2.6274	2.598	2.547	2.8558	2.8778	2.8289	4.5131	2.5024	2.5838	2.5301	2.5974	2.5657	3.2526	3.2482	3.2599
5,7-dihydroxy-2-(4-hydroxyphenyl)-8-(3,4,5-trihydroxyoxan-2-yl)-4H-chromen-4-one	401.088	C20H18O9	4.7221	0.00758785	4.9701	5.0245	4.9805	5.0018	5.0033	4.8945	4.8184	4.8684	4.9253	4.7727	4.9954	5.005	4.8556	4.9285	4.9693	4.9032	4.9094	4.9084
Allixin	207.102	C12H18O4	5.5047	0.0151809	3.4553	3.5376	3.4065	3.5823	3.4819	3.1418	3.2447	3.1746	3.2359	3.1931	3.5597	3.4162	3.4502	3.5845	3.6487	3.249	3.2563	3.2621
3,4,5-trihydroxy-6-(5-hydroxy-4-{2-hydroxy-3-[4-hydroxy-3-(3-methylbut-2-en-1-yl)phenyl]propanoyl}-2-(3-methylbut-2-en-1-yl)phenoxy)oxane-2-carboxylic acid	631.242	C31H38O11	5.683	0.00729029	4.2737	4.0334	4.3467	4.5312	4.1031	3.7259	3.7586	3.9079	3.7961	3.1323	3.9444	3.9845	3.8363	3.6318	3.6532	4.0901	4.0962	4.0919
3''-O-Caffeoylcosmosiin	593.131	C30H26O13	5.7055	0.0068025	4.8623	4.8632	4.8039	4.8914	4.8778	4.6173	4.5315	4.6316	4.6573	4.5493	4.8774	4.8139	4.753	4.8142	4.867	4.7	4.7012	4.7056
4-Hydroxydebrisoquine	236.105	C10H13N3O	6.3093	0.0206885	4.0897	4.1488	4.1343	4.1074	4.1091	3.9477	3.9086	4.0057	3.9746	3.8802	4.1451	4.2605	3.9995	4.136	4.1461	3.9725	3.9889	3.9873
TetraHCA	465.322	C27H46O6	6.6444	0.0318639	2.782	3.4364	3.7097	2.5005	3.0446	0.0437	1.9269	2.5394	2.2337	0.0491	0.0396	2.5621	3.9958	0.0488	0.0455	3.4842	3.5119	3.4983
Janthitrem B	630.342	C37H47NO5	6.6444	0.0347268	2.7676	2.2653	3.2705	2.2666	2.8102	3.5211	3.6923	3.739	3.3638	3.6239	4.1649	3.5549	4.2161	4.2957	4.0765	3.7053	3.7313	3.7321
10,11-dihydro-20-trihydroxy-leukotriene B4	385.223	C20H34O7	6.9357	0.012124	5.2805	5.1772	5.3836	4.7017	4.4746	4.696	4.9124	4.7832	4.9836	5.1996	2.2177	2.8786	4.7277	2.9352	2.2808	4.8731	4.8776	4.8836
(±)19,20-DiHDPA	361.239	C22H34O4	6.9803	0.0279916	4.4727	4.1657	4.1894	4.427	4.3076	4.1707	4.6445	4.4833	4.4386	4.4111	3.9412	4.2498	4.1603	4.0735	3.9975	4.2902	4.2964	4.3135
N-Lauroylglycine	256.192	C14H27NO3	7.2712	0.0130992	2.7107	2.1908	2.984	2.1921	2.4724	3.7758	3.242	4.1304	3.2889	2.3565	3.5613	3.026	3.3508	3.3203	2.7937	3.2987	3.3049	3.3101
LysoPC(14:0/0:0)	512.299	C22H46NO7P	7.4497	0.0198155	5.656	5.5858	5.606	5.5709	5.4481	5.0057	4.9276	4.9003	5.069	4.9897	5.1281	5.2087	5.296	5.4391	5.288	5.2792	5.2936	5.2947
LysoPE(20:5(5Z,8Z,11Z,14Z,17Z)/0:0)	498.263	C25H42NO7P	7.4942	0.0110059	5.222	5.1318	5.2262	5.1947	5.4234	5.8092	5.9843	5.654	5.6539	5.8021	5.6243	5.6804	5.5078	5.6973	5.6035	5.6051	5.6121	5.6143
Deoxycholic acid	391.286	C24H40O4	7.5163	0.0122322	4.9709	5.0311	4.9527	5.0552	4.9243	4.604	4.8605	4.6041	4.5841	4.4245	4.6887	4.977	5.0452	4.4634	5.0217	4.9373	4.9435	4.9479
13-Hydroxy-9-methoxy-10-oxo-11-octadecenoic acid	363.215	C19H34O5	7.6044	0.0151442	3.745	3.5028	4.1734	4.3751	3.9655	4.196	5.4361	5.5658	5.4449	5.3039	3.8321	3.7902	3.996	4.3952	4.0131	4.9342	4.9419	4.9473
(S)-9-Hydroxy-10-undecenoic acid	221.118	C11H20O3	7.6485	0.0351911	2.7698	2.5687	2.5457	2.9817	2.574	3.1221	4.0837	3.9438	3.9583	3.7955	2.7493	2.573	2.632	3.0233	2.9237	3.4106	3.4366	3.438
15-deoxy-delta12,14-Prostaglandin J2-2-glycerol ester	411.215	C23H34O5	7.736	0.0240173	5.3367	4.9958	5.496	5.514	5.3413	5.3555	5.7106	5.7989	5.8448	5.6312	5.2524	5.2943	5.2026	5.551	5.3816	5.7098	5.7159	5.6955
LysoPC(22:6(4Z,7Z,10Z,13Z,16Z,19Z))	602.303	C30H50NO7P	7.736	0.0146414	5.1168	5.067	5.1383	5.1598	5.1962	5.4986	5.4218	5.3914	5.4031	5.3933	5.3498	5.3172	5.2884	5.2944	5.3298	5.4033	5.3922	5.3924
LysoPE(16:1(9Z)/0:0)	450.263	C21H42NO7P	7.7566	0.00877302	4.7535	4.8008	4.8141	4.6538	4.5388	4.1038	4.2429	4.566	4.4735	4.2556	4.2772	4.471	4.7875	4.6331	4.6386	4.5448	4.5377	4.5389
Pelargonic acid	179.107	C9H18O2	7.8438	0.00895984	5.3637	5.271	5.6752	5.5464	5.2843	5.2941	5.402	5.7719	5.613	5.4556	4.8669	5.075	5.1473	5.3291	5.1661	5.3698	5.362	5.3662
3,4-Methylenesebacic acid	207.102	C12H18O4	7.8438	0.0192669	4.3227	4.0732	4.5818	4.4174	4.2305	4.2073	4.3006	4.6521	4.5683	4.3812	3.7771	3.8801	3.9829	4.1759	4.073	4.263	4.2469	4.2592
Cortolone	387.215	C21H34O5	7.8438	0.0545045	5.5231	5.4018	5.6824	5.7017	5.4381	5.0052	4.6044	5.3565	5.336	4.8166	4.785	4.9822	4.9819	5.19	5.1504	5.2155	5.1747	5.1756
CL(8:0/10:0/10:0/14:0)	1043.61	C51H98O17P2	7.8438	0.00742356	5.3822	5.3949	5.53	5.3137	5.4592	5.6545	5.7899	5.6894	5.6886	5.5417	5.8785	5.8579	5.6863	5.7244	5.8537	5.6631	5.6672	5.6694
8,11-eicosadiynoic acid	303.233	C20H32O2	7.9305	0.00147827	5.5366	5.4178	5.5335	5.3155	5.5818	5.8955	5.8596	5.8261	5.8185	5.8239	5.6184	5.6969	5.8531	5.752	5.7665	5.7533	5.7534	5.7545
LPE(18:2)	476.278	C23H44NO7P	7.9748	0.00185157	6.7138	6.7191	6.7414	6.525	6.7283	6.8559	6.9527	6.772	6.8432	6.8809	6.8474	6.7686	6.7621	6.8853	6.8006	6.788	6.7884	6.7896
8(S)-HETrE	321.244	C20H34O3	8.0198	0.00386399	5.0616	4.7714	5.295	5.1563	5.1286	5.0711	5.9955	5.9789	5.8102	5.9035	4.8314	4.8012	5.2443	5.4163	5.2428	5.4619	5.464	5.4652
LysoPE(20:1(11Z)/0:0)	552.331	C25H50NO7P	8.0198	0.0166532	5.392	5.3027	5.371	5.1841	5.3357	5.0543	4.9792	4.9271	5.0056	5.0593	4.9849	4.9529	5.2649	5.104	5.2343	5.1064	5.1183	5.1195
LysoPE(22:5(4Z,7Z,10Z,13Z,16Z)/0:0)	526.294	C27H46NO7P	8.0415	0.0224725	5.3197	5.2359	5.4132	5.0374	5.4395	5.7906	6.0437	5.7312	5.6744	5.9552	5.6442	5.5828	5.7709	5.8117	5.7745	5.6484	5.6545	5.6674
Canescein	611.272	C29H42O11	8.0415	0.0588026	3.5183	3.4928	3.3102	3.0786	3.5136	4.0236	4.3074	3.9037	3.9221	4.2602	3.8501	3.7486	3.9888	4.1122	4.1304	3.8598	3.904	3.9056
Myristoylglycine	284.223	C16H31NO3	8.1288	0.0222847	2.4312	2.4116	2.6363	2.4129	2.4483	3.2568	3.3366	3.8129	3.563	2.6656	2.5947	2.5521	2.5801	2.6596	2.845	2.9795	2.9677	2.9869
LPE(16:0)	452.279	C21H44NO7P	8.3508	0.00256345	6.4588	6.4624	6.4296	6.2712	6.3926	6.4703	6.5042	6.3258	6.4807	6.3468	6.6961	6.7712	6.5094	6.5856	6.6536	6.5054	6.5064	6.5076
3beta,6beta-Dihydroxynortropane	428.28	C7H13NO2	8.3733	0.0860141	3.4882	3.4686	3.4454	3.4699	3.4404	4.601	3.7945	3.4748	3.3971	4.0065	3.3446	3.4262	3.3723	3.4398	3.408	3.5344	3.6007	3.601
LysoPE(22:4(7Z,10Z,13Z,16Z)/0:0)	528.31	C27H48NO7P	8.4404	0.0135365	4.6341	4.6787	4.8491	4.4119	4.8565	5.0865	5.3233	5.4756	5.3667	5.1558	4.8372	4.8951	5.1288	4.9461	4.8594	5.0359	5.0475	5.0431
LysoPC(P-16:0)	524.336	C24H50NO6P	8.5074	0.0182947	5.214	5.2477	5.2467	5.25	5.1443	5.0903	4.8568	4.8924	4.9543	4.9214	5.0279	5.0489	4.8535	4.9467	4.9922	5.0209	5.0341	5.0352
LysoPA(24:0/0:0)	543.342	C27H55O7P	8.5521	0.0222904	4.2376	4.3897	4.2557	4.3866	4.1134	4.0443	3.5776	3.5909	3.5019	3.738	4.1332	4.0167	3.8019	3.7792	3.8485	3.9346	3.9409	3.9536
PAz-PC	664.42	C33H64NO10P	8.5746	0.00181759	4.608	3.4272	4.4398	4.494	3.4667	2.9926	2.7954	3.3148	3.396	3.7878	4.7152	4.961	4.8239	4.6628	4.6177	4.5249	4.5253	4.5264
Prednicarbate	523.208	C27H36O8	8.5967	0.0544345	3.357	2.9492	2.7868	2.8111	3.8858	4.3868	4.0811	3.237	3.0175	4.2056	4.2217	4.1031	3.9047	4.1042	3.7524	3.8602	3.9012	3.9024
LysoPC(O-18:0)	554.383	C26H56NO6P	9.2178	0.00446455	4.9788	5.0532	5.002	5.1145	4.8186	4.6105	4.1437	4.1699	4.2105	4.0099	4.5017	4.5481	4.3203	4.2718	4.406	4.5647	4.5657	4.5684
Notoginsenoside T1	673.394	C36H60O10	10.0395	0.00711941	4.8088	4.7654	4.7518	4.7143	4.6724	4.1593	3.5673	4.2603	4.2455	3.584	4.3997	4.376	4.3174	4.156	4.4692	4.4407	4.4469	4.4444
PE(16:0/20:5(5Z,8Z,11Z,14Z,17Z))	736.493	C41H72NO8P	10.4163	0.221601	0.5745	0.5602	1.558	0.5611	0.5399	3.1443	2.9025	3.7558	3.8528	0.5416	2.8178	3.6456	0.4926	3.1667	3.1886	2.8539	3.015	2.8598
PE-NMe(16:0/18:2(9Z,12Z))	774.53	C40H76NO8P	10.4836	0.00136811	4.4896	4.3209	4.2411	4.3148	4.2766	4.1518	4.089	4.1954	4.2251	4.1776	3.9215	4.0356	4.161	4.503	4.1373	4.1518	4.1516	4.1527
PE-NMe(18:1(11Z)/20:3(8Z,11Z,14Z))	826.56	C44H80NO8P	10.5291	0.00819598	5.7006	5.7872	5.7349	5.6295	5.5992	5.3719	5.1982	5.3626	5.4961	5.1871	5.4325	5.3534	5.4002	5.4082	5.5193	5.4278	5.4342	5.4283
PE-NMe(20:1(11Z)/22:6(4Z,7Z,10Z,13Z,16Z,19Z))	876.577	C48H82NO8P	10.5521	0.00798792	5.6199	5.5893	5.5524	5.598	5.6745	5.4137	5.2737	5.4029	5.5046	5.239	5.3568	5.5748	5.5564	5.4292	5.603	5.4563	5.4624	5.4566
PS(18:0/20:4(8Z,11Z,14Z,17Z))	832.512	C44H78NO10P	10.6867	0.0224315	3.7254	4.0256	3.6569	3.9665	3.7653	4.1079	3.9788	4.3748	4.6577	3.3929	3.9238	4.4314	4.1429	4.2268	4.4249	4.1197	4.1259	4.1067
SM(d18:0/16:1(9Z))	747.567	C39H79N2O6P	10.9801	0.0182463	4.5862	4.8338	4.6715	4.7116	4.5119	5.0354	4.4429	4.1819	4.3149	4.5129	4.5048	4.4872	4.2451	4.4589	4.4317	4.526	4.53	4.5147
PC(20:4(5Z,8Z,11Z,14Z)/P-16:0)	810.565	C44H80NO7P	11.0027	0.033424	4.361	4.3894	4.1877	4.3084	4.075	4.2338	3.721	3.7074	3.9347	3.9055	3.9954	4.0335	3.7564	4.0105	3.8736	4.0135	4.0409	4.0194
Dodecylbenzenesulfonic acid	325.184	C18H30O3S	11.1823	0.00196309	6.0255	6.0471	6.0359	6.0245	6.0707	6.0156	5.9033	5.915	5.9628	5.8388	6.0306	6.03	6.0832	5.9601	6.0064	6.0537	6.052	6.0532
PC(o-16:0/20:4(8Z,11Z,14Z,17Z))	812.582	C44H82NO7P	11.2493	0.0471028	4.6445	4.6385	4.4854	4.6321	4.3847	4.5925	4.1258	4.2167	4.4054	4.1787	4.2262	4.242	4.1871	4.2595	4.1856	4.3946	4.4011	4.3624
PE-NMe(18:0/18:1(9Z))	804.576	C42H82NO8P	11.4944	0.00580461	5.7872	5.9645	5.7403	5.8317	5.6871	5.6759	5.5499	5.5033	5.5916	5.5565	5.627	5.585	5.7525	5.9573	5.8304	5.6931	5.6884	5.689
LysoPA(16:0/0:0)	391.226	C19H39O7P	13.0239	0.042775	4.1739	4.7144	3.9911	4.2366	4.6673	3.6985	3.461	3.1761	3.6128	3.7322	4.2757	4.1563	4.0379	3.6783	4.0728	4.0776	4.0839	4.1121
Manglupenone	473.283	C30H44O2	13.7555	0.019723	4.2387	4.2588	4.2261	4.3239	4.2596	4.1621	4.1087	4.1675	4.2147	4.1272	4.3054	4.2784	4.1553	4.2477	4.2751	4.1903	4.2074	4.1976
Hydroxyhydroquinone	125.023	C6H6O3	15.5395	0.0570996	5.6907	5.7284	5.639	5.6971	5.5976	5.523	5.6438	5.583	5.6541	5.5554	5.572	5.5514	5.5826	5.6169	5.5765	5.6279	5.6428	5.5939
1-(11Z-eicosenoyl)-glycero-3-phosphate	509.288	C23H45O7P	11.6952	0.0101528	4.7772	4.8274	4.7977	4.723	4.8854	4.8959	5.159	4.9435	5.0141	4.9915	4.7341	4.7449	4.8178	4.8467	4.7442	4.8551	4.8543	4.8623
PC(o-16:0/22:6(4Z,7Z,10Z,13Z,16Z,19Z))	836.581	C46H82NO7P	10.9352	0.015188	4.5272	4.5724	4.4692	4.6235	4.393	4.7794	4.2786	4.1655	4.2748	4.38	4.2907	4.4906	3.9936	4.1671	3.9878	4.3617	4.3735	4.3728
PE-NMe2(16:0/18:2(9Z,12Z))	742.54	C41H78NO8P	10.9131	0.0124361	5.8102	5.8725	5.7678	5.8273	5.7816	5.6836	5.6363	5.6175	5.7491	5.6173	5.9039	5.7679	5.7413	5.8405	5.8817	5.724	5.7304	5.7196
PE-NMe(18:0/20:3(5Z,8Z,11Z))	828.577	C44H82NO8P	10.8897	0.0149146	5.9356	5.9307	5.809	5.8741	6.0047	5.5707	5.4515	5.6024	5.7743	5.4517	5.7667	5.8182	6.0207	5.8752	6.0267	5.7798	5.7927	5.7871
1-Palmitoyl-2-linoleoyl PE	714.509	C39H74NO8P	10.8224	0.061581	3.5693	3.9883	3.6058	3.4799	3.5005	4.2666	4.0773	3.8526	4.08	3.8224	4.025	4.4422	3.7338	4.0437	4.0535	3.8972	3.8515	3.8519
PE-NMe2(18:0/18:3(9Z,12Z,15Z))	814.561	C43H80NO8P	10.7093	0.015295	4.4268	4.3759	4.3248	4.23	4.4097	4.1584	4.0118	3.9263	4.1107	3.8073	4.0312	3.9056	4.2303	4.223	4.3369	4.1431	4.1371	4.1503
PC(15:0/18:2(9Z,12Z))	788.546	C41H78NO8P	10.7093	0.0133251	4.5505	4.5905	4.4082	4.4516	4.4487	4.3302	4.2483	4.0883	4.422	4.0844	4.3248	4.1182	4.2186	4.3154	4.3575	4.312	4.308	4.3194
PS(18:0/18:3(9Z,12Z,15Z))	806.496	C42H76NO10P	10.6867	0.0219545	2.5809	3.2116	3.0808	2.5626	3.1578	4.1028	3.8513	3.978	4.217	3.4788	3.8684	4.4199	3.8177	4.0339	4.1867	3.8546	3.8378	3.8386
PE(16:0/20:4(5Z,8Z,11Z,14Z))	738.509	C41H74NO8P	10.6867	0.0211779	3.8571	4.0632	3.7975	3.7529	3.9065	4.5465	4.2634	4.4168	4.674	4.0119	4.3027	4.7783	4.2443	4.4139	4.6237	4.3436	4.3618	4.3508
Glycerophospho-N-Palmitoyl Ethanolamine	452.279	C21H44NO7P	10.5521	0.0191606	4.4607	4.4265	4.4568	4.8059	4.6304	4.4373	4.2872	4.1784	3.9908	4.47	4.2079	4.2944	4.1298	4.3053	4.1009	4.3473	4.3636	4.3586
PS(18:0/22:6(4Z,7Z,10Z,13Z,16Z,19Z))	856.512	C46H78NO10P	10.5291	0.0205855	2.5084	3.4568	3.1364	2.9852	3.2928	3.5433	3.4018	4.0741	4.4311	3.0051	3.5225	4.2609	3.3583	3.9018	4.0115	3.7711	3.7751	3.7579
PE(16:0/22:6(4Z,7Z,10Z,13Z,16Z,19Z))	762.509	C43H74NO8P	10.5291	0.0143721	4.5465	4.7792	4.4994	4.4603	4.4812	5.314	5.1806	5.0567	5.3432	4.8627	5.1391	5.6442	4.8769	5.1495	5.2435	5.0808	5.0872	5.0747
PS(18:2(9Z,12Z)/20:3(8Z,11Z,14Z))	830.496	C44H76NO10P	10.5062	0.0337611	3.6629	4.0739	3.8024	3.4955	3.6484	4.699	4.5818	4.5199	4.7831	4.3052	4.5027	5.0628	4.2075	4.5151	4.6299	4.5097	4.4843	4.4847
PE-NMe(18:1(11Z)/18:2(9Z,12Z))	800.546	C42H78NO8P	10.5062	0.00287876	5.655	5.6256	5.5295	5.5535	5.5541	5.1411	5.1628	5.2444	5.2696	5.2261	5.2277	5.1037	5.5265	5.5011	5.4514	5.3568	5.3581	5.3593
PE-NMe(16:0/22:5(4Z,7Z,10Z,13Z,16Z))	824.546	C44H78NO8P	10.4611	0.002806	5.475	5.4447	5.3694	5.4058	5.3317	5.1999	5.3162	5.3401	5.434	5.1289	5.3077	5.2383	5.348	5.3108	5.3067	5.3083	5.3059	5.3071
PE-NMe(20:2(11Z,14Z)/22:6(4Z,7Z,10Z,13Z,16Z,19Z))	874.561	C48H80NO8P	10.2613	0.0110118	5.4203	5.4831	5.4871	5.381	5.3346	5.3239	5.1615	5.3261	5.351	5.0937	5.1619	5.2857	5.2289	5.1626	5.3561	5.2637	5.2699	5.2732
Ethylsuberenol	575.261	C17H20O4	10.1506	0.012268	4.5725	4.4994	4.5204	4.4126	4.7305	4.6996	4.8639	4.688	4.8229	4.6817	4.4653	4.4643	4.7018	4.5352	4.76	4.6231	4.6293	4.6337
1-Arachidonoylglycerophosphoinositol	619.289	C29H49O12P	9.5078	0.00853803	7.0376	6.9794	7.0844	7.2774	7.0843	7.5304	7.6095	7.5631	7.4353	7.7072	6.7597	7.026	7.0632	7.4393	7.2052	7.3471	7.3499	7.3544
Sonchifolin	355.158	C21H26O6	9.5078	0.0166844	5.2986	5.1991	5.2278	5.3526	5.2827	5.1444	5.1073	5.1141	5.2358	5.1572	5.3906	5.3381	5.253	5.2755	5.3069	5.2147	5.221	5.2291
5-(4-methoxyphenyl)-2-methylpent-1-en-3-one	407.22	C13H16O2	9.041	0.0154081	4.6381	4.6804	4.6638	4.6786	4.8706	4.1073	3.7933	2.6576	2.6728	4.3073	4.6842	4.5922	4.7204	4.6905	4.4695	4.5044	4.5099	4.5177
LysoPE(18:0/0:0)	480.31	C23H48NO7P	9.0185	0.0022221	6.28	6.3385	6.3302	6.1516	6.3677	6.3942	6.1478	6.1179	6.2761	6.0655	6.5336	6.6574	6.3739	6.4643	6.4839	6.3549	6.353	6.3541
LysoPC(20:1(11Z))	594.378	C28H56NO7P	8.9746	0.00862909	6.0096	5.8937	5.9664	5.8315	5.8037	5.184	5.0628	5.2414	5.3711	5.0286	5.3108	5.4051	5.6277	5.3282	5.5779	5.5511	5.5537	5.5585
LysoSM(d18:0)	511.349	C23H51N2O5P	8.9078	0.0106348	4.8588	4.8164	4.7629	4.7671	4.8409	4.6304	4.5396	4.6219	4.6752	4.4667	4.7315	4.7479	4.6501	4.7199	4.7301	4.7093	4.7142	4.705
LysoPC(17:0)	508.341	C25H52NO7P	8.9078	0.00223725	7.2724	7.2674	7.2397	7.2479	7.264	7.1104	6.9629	7.0589	7.1277	6.9533	7.1846	7.2184	7.0917	7.1433	7.1491	7.1378	7.1385	7.1397
N-Oleoyl-L-Serine	368.281	C21H39NO4	8.8201	0.0347474	2.8474	3.0138	2.9728	3.3276	3.4136	3.999	3.846	3.9294	3.904	3.8035	3.541	3.6381	3.8721	3.6202	3.5957	3.649	3.6549	3.6774
Tetrahydrocortisone	345.205	C21H32O5	8.7981	0.063452	3.5344	3.6705	3.6438	3.8216	3.3508	3.4632	3.8506	3.9726	3.8627	3.7052	3.4533	3.0821	3.5856	3.2364	3.4047	3.6218	3.6271	3.6712
5,6-dehydro Arachidonic Acid	301.217	C20H30O2	8.7312	0.0249916	4.0784	4.2133	4.1105	4.2747	4.0984	4.4343	4.3781	4.4988	4.3744	4.0265	3.638	3.8104	3.6458	3.7272	3.7009	4.1336	4.1143	4.1156
LysoPE(0:0/22:1(13Z))	580.362	C27H54NO7P	8.6862	0.0222153	5.2614	5.1634	5.24	5.1512	5.1256	5.1063	4.8933	4.8944	4.9562	4.9728	4.7407	4.896	4.9846	4.862	4.9175	4.9884	5.0047	5.0058
LysoPC(P-18:1(9Z))	550.352	C26H52NO6P	8.6193	0.0226655	4.1082	4.1468	4.1284	4.1065	4.1023	3.893	3.5492	3.5456	3.7197	3.397	3.8864	4.002	3.7679	3.8567	3.8949	3.8251	3.8232	3.841
PE(18:1(9Z)/0:0)	478.294	C23H46NO7P	8.485	0.00984252	6.1379	6.161	6.1913	5.9114	6.2022	5.9869	6.1496	6.1922	6.276	5.9845	6.1684	6.3268	6.2769	6.3171	6.3492	6.1643	6.1705	6.1726
Gamma-linolenyl carnitine	442.297	C25H43NO4	8.4404	0.0140184	3.8646	3.9983	3.6047	4.0946	4.2093	5.2723	5.1324	4.6071	4.5332	5.5252	4.1578	4.4039	4.2291	4.4604	3.9995	4.7606	4.7668	4.7728
LysoPC(22:4(7Z,10Z,13Z,16Z))	616.362	C30H54NO7P	8.3508	0.0284291	4.3988	4.3059	4.5459	4.0671	4.4439	5.3629	5.1105	5.1018	5.0967	5.22	4.6906	4.7438	4.9509	4.8542	4.7287	4.9449	4.9278	4.9519
LysoPE(22:1(13Z)/0:0)	556.341	C27H54NO7P	8.3508	0.0102566	4.2907	3.9805	4.3063	3.8596	4.3035	5.2248	4.997	4.9947	4.9828	5.0688	4.5107	4.7158	4.8237	4.6433	4.6171	4.7997	4.8072	4.7993
D-Linalool 3-(6''-malonylglucoside)	447.184	C19H30O9	8.2846	0.126262	2.8069	2.7873	2.7642	2.7886	2.7591	3.2221	4.0553	4.1039	3.97	3.8761	2.6635	2.7449	2.6912	2.7585	2.7268	3.3359	3.3014	3.407
Ganoderiol I	537.331	C31H50O5	8.2401	0.052231	4.8727	4.8739	4.8811	4.8501	4.9122	4.6217	4.44	4.4435	4.6561	4.4909	4.806	4.7992	4.8034	4.7631	4.7396	4.6528	4.617	4.66
LysoPC(15:0)	480.31	C23H48NO7P	8.2401	0.0118899	7.6014	7.6196	7.5834	7.5817	7.5547	7.3363	7.258	7.2954	7.4009	7.2102	7.5511	7.5167	7.441	7.4486	7.5254	7.4533	7.4514	7.4611
Gossyrubilone	342.171	C20H25NO4	8.1288	0.0341423	4.4791	4.5291	4.626	4.2983	3.8621	3.751	3.241	3.3128	3.6859	3.3983	2.9216	3.2698	3.7672	3.2912	2.8709	3.9089	3.9342	3.9354
Ganolucidic acid D	1045.63	C30H44O6	7.9748	0.0213014	3.7072	3.2488	3.9123	3.2501	3.9929	5.0454	5.1461	4.6702	4.6685	5.2157	4.5846	4.2412	4.7779	4.798	4.6721	4.7123	4.7012	4.7196
2-(1-{[(1-{3-[(E)-2-(7-chloroquinolin-2-yl)ethenyl]phenyl}-3-hydroxy-3-[2-(2-hydroxypropan-2-yl)phenyl]propyl)sulfanyl]methyl}cyclopropyl)acetic acid	600.204	C35H36ClNO4S	7.9305	0.0084417	4.4228	4.191	4.3556	4.3018	4.5155	4.721	4.7724	4.6661	4.6199	4.6541	4.5936	4.7655	4.8194	4.6623	4.7198	4.676	4.6691	4.6703
Glycocholic Acid	500.279	C26H43NO6	7.9305	0.00625151	6.7113	6.6051	6.7332	6.522	6.7873	7.0729	7.0517	6.995	7.0001	6.9954	6.8354	6.921	7.0471	6.9478	6.9793	6.9328	6.9369	6.938
LPC(18:2)	554.302	C26H50NO7P	7.8863	0.0444589	5.3203	5.2806	5.3337	5.3411	5.3279	5.2477	5.0981	5.1702	5.183	5.178	5.3087	5.2931	5.1397	5.2348	5.3255	5.2608	5.2273	5.2282
LysoPE(22:6(4Z,7Z,10Z,13Z,16Z,19Z)/0:0)	524.278	C27H44NO7P	7.8213	0.00456302	6.9482	6.8922	6.9588	6.718	6.9507	7.2509	7.4185	7.2042	7.274	7.2446	7.3051	7.2937	7.1777	7.2206	7.2145	7.2058	7.202	7.203
(4E,7E,10Z,13E,16E,19E)-docosa-4,7,10,13,16,19-hexaenoic acid	327.233	C22H32O2	7.8213	0.00765931	5.7119	5.6199	5.7328	5.5323	5.7108	6.0552	6.2383	6.098	6.1236	6.0794	6.0661	6.0486	5.9622	5.986	5.9869	6.0222	6.016	6.017
PE-NMe2(22:5(4Z,7Z,10Z,13Z,16Z)/22:6(4Z,7Z,10Z,13Z,16Z,19Z))	910.561	C51H80NO8P	7.736	0.00245067	5.2858	4.8045	5.595	5.5681	5.43	5.7763	6.4574	6.4622	6.4213	6.2918	5.4285	5.4861	5.3898	5.784	5.5508	6.0637	6.0615	6.0625
3'-N-Acetyl-4'-O-(14-methylpentadecanoyl)fusarochromanone	609.331	C33H52N2O6	7.736	0.00790755	3.9642	3.98	3.9764	3.7794	4.1109	4.5827	4.4504	4.1608	4.3977	4.3705	4.3593	4.3466	4.2979	4.2104	4.2514	4.3052	4.3105	4.3117
(±)-Ibuprofen	205.123	C13H18O2	7.736	0.0184268	4.9345	4.6202	5.1258	5.1752	4.966	5.2074	5.8555	5.8645	5.7869	5.7124	4.8625	4.9026	4.7844	5.2278	4.9785	5.4672	5.4529	5.4541
2,4,5,7alpha-Tetrahydro-1,4,4,7a-tetramethyl-1H-inden-2-ol	429.301	C13H20O	7.6485	0.0242926	4.4366	4.477	4.5026	4.4763	4.706	4.4707	3.551	3.8027	3.7783	3.9603	4.3262	4.5608	4.2828	4.6255	4.1844	4.3672	4.3879	4.3745
7(S),17(S)-dihydroxy-8(E),10(Z),13(Z),15(E),19(Z)-Docosapentaenoic Acid	361.239	C22H34O4	7.6485	0.0317752	3.823	3.8811	3.6486	4.0113	3.81	4.445	4.3805	4.1556	4.1465	4.2131	3.406	3.9605	3.7286	3.9125	3.6195	3.9946	4.0181	4.0193
Octanoylglucuronide	319.137	C14H24O8	7.6485	0.0167773	5.0564	5.0977	5.0271	5.0794	5.0685	4.928	4.8428	4.9398	4.9743	4.8333	5.0736	5.0904	4.9554	4.9931	5.0422	4.9535	4.9651	4.967
25-Acetylvulgaroside	459.273	C27H42O7	7.4942	0.0330158	4.276	4.4165	4.2771	4.4086	4.2987	3.9578	4.1572	3.9174	3.9279	3.7202	4.0448	4.3375	4.3904	3.8183	4.3542	4.2399	4.2646	4.2654
LysoPE(20:4(8Z,11Z,14Z,17Z)/0:0)	522.263	C25H44NO7P	7.4719	0.0126767	4.5138	4.4368	4.5228	4.329	4.5696	4.6433	5.0381	4.7916	4.8325	4.8455	4.9576	4.7446	4.9437	4.8423	4.952	4.7531	4.7607	4.7638
3b,15b,17a-Trihydroxy-pregnenone	347.221	C21H32O4	6.8014	0.0287764	3.4039	3.1507	3.3384	3.342	3.1693	3.5084	4.0132	4.0975	4.1393	4.2249	3.2266	3.5869	3.2336	3.7177	3.3586	3.7043	3.7105	3.7282
Prostaglandin lactone-diol	249.149	C15H24O4	6.6221	0.010191	4.0457	4.2207	4.1401	3.9847	3.751	3.2966	3.5006	3.6115	3.6853	3.235	3.8771	3.4109	3.6346	3.6893	3.7134	3.7807	3.7882	3.7886
(3beta,6beta)-Furanoeremophilane-3,6-diol 6-acetate	313.145	C17H24O4	6.4884	0.0305336	3.331	3.2518	3.3854	2.9676	3.0182	2.7109	2.502	2.4608	2.5218	2.0286	2.4383	2.805	2.9837	2.8609	2.5684	2.9408	2.9468	2.9213
[12]-Gingerol	423.276	C23H38O4	5.9737	0.0383735	3.3454	2.702	3.4507	3.1414	4.0067	2.424	3.253	2.5525	2.6851	2.8547	3.392	3.7649	3.8293	3.2158	3.7147	3.5582	3.5333	3.5654
Taurohyocholic Acid	1029.58	C26H45NO7S	5.6163	0.0214072	2.9308	2.9112	2.8881	2.9125	2.883	2.832	2.8822	2.8246	2.8398	2.8853	3.6453	3.9914	4.9223	3.2111	2.8507	4.2302	4.2485	4.2367
20-carboxy Arachidonic Acid	333.208	C20H30O4	5.1691	0.0415535	2.5281	2.5302	2.5901	2.6941	2.6584	3.8887	3.2637	2.6672	2.6898	4.041	2.8444	3.1712	2.6896	3.1903	2.8492	3.1196	3.1237	3.1523
Glyceraldehyde	269.087	C3H6O3	4.3216	0.0168013	3.6965	3.5814	3.6453	3.5875	3.4954	3.4051	3.4126	3.3507	3.3964	3.5158	3.5168	3.5479	3.4269	3.6147	3.4723	3.4645	3.4707	3.4791
6-{5-[(E)-2-(3,5-dihydroxyphenyl)ethenyl]-2-methoxyphenoxy}-3,4,5-trihydroxyoxane-2-carboxylic acid	433.114	C21H22O10	3.8301	0.0195982	2.9932	2.0235	1.8544	2.5659	3.4754	3.2908	2.218	3.6538	1.8067	2.8392	4.3314	3.7097	4.2124	3.824	3.5793	3.5547	3.5689	3.5701
[3-(2,5-dihydroxyphenyl)-3-oxo-1-phenylpropoxy]sulfonic acid	337.039	C15H14O7S	3.4507	0.0204843	2.4481	3.222	3.3018	3.3075	2.9446	1.9162	1.9659	2.7937	2.6246	1.969	2.9882	1.9527	2.2199	3.1863	3.5219	2.7511	2.7406	2.7582
Phenylbutyrylglutamine	273.125	C15H20N2O4	3.3837	0.0101865	3.084	3.2216	3.2009	3.5003	3.079	2.9766	3.0741	2.7268	2.7318	2.7145	2.8274	3.0261	3.1153	2.6964	2.5656	2.9876	2.994	2.9855
Gibberellin A74	363.182	C20H28O6	3.0947	0.016617	2.165	2.1454	2.1225	2.1467	2.5085	3.1077	3.3187	2.4477	2.4183	4.0761	3.272	2.9547	2.5588	2.9766	3.1888	3.1021	3.1084	3.1164
5'-(3',4'-Dihydroxyphenyl)-gamma-valerolactone sulfate	269.013	C11H12O7S	2.564	0.0364433	3.2826	3.4859	2.9735	2.6624	3.3705	1.4758	1.5244	1.7677	2.3073	1.5275	3.3521	2.3695	3.5753	2.534	3.1318	3.0297	3.0061	3.0364
Cucurbic acid	247.109	C12H20O3	1.3299	0.00929812	4.0717	3.703	3.2609	3.8796	3.8821	2.4407	2.4908	2.4333	2.5496	2.4939	3.932	3.0066	3.6508	2.7333	3.6809	3.3462	3.3388	3.3398
11-Ketoetiocholanolone	349.202	C19H28O3	3.607	0.0017571	1.8643	1.8448	1.8221	1.8916	1.8415	3.879	3.6102	1.7595	1.7744	4.5021	2.2952	2.7556	1.7501	3.0294	2.4717	3.4499	3.4507	3.4514
4-Nitrophenol	138.019	C6H5NO3	3.7854	0.00448958	3.4273	3.365	3.4147	3.4549	3.4062	3.2603	3.1414	3.2164	3.259	3.1572	3.3323	3.4282	3.2741	3.2645	3.3547	3.3111	3.3138	3.3149
